# Supplementary material for: Transcriptomic responses to emamectin benzoate in Pacific and Atlantic Canada salmon lice Lepeophtheirus salmonis with differing levels of drug resistance
Source: Evol Appl. 2014 Dec 22;8(2):133–48. doi: 10.1111/eva.12237 (PMC4319862; doi:10.1111/eva.12237)
Supplement: Supplementary file 3 [file eva0008-0133-sd3.xlsx]

## Sheet: Sheet1
Gene of interest	Short name	Forward primer	Reverse primer	Approx. Size	L. salmonis salmonis Eff. %	L. salmonis oncorhynchi Eff. %	Annealing temperature (oC)
heat shock protein 90-alpha*	hsp90aa1	CGGGATAACTCAACTGTCGG	CATTCTTGTCAGCATTTGCC	109	n/a	93	55
aquaporin-9*	aqp9	ATTGGATTGGGACTCACTGC	AAGGGACCACTTCCATACCC	125	n/a	93	55
trypsin-1	tryp1	TGTGCATCCGGTAAAGGTAAG	TACCCCATGAAACAATTCCAA	94	n/a	94.3	55
acidic mammalian chitinase	chia	CTCTCCCCTTTATGGCCTTC	TTTTGGAGCACCATTTTGAAC	109	n/a	92.3	55
high-affinity copper uptake protein 1*	slc31a1	CTACAAATCCCACTGAATGCC	AATTGAAGGACGTGCAGAGC	106	n/a	102	55
carboxypeptidase B	cpb	AGGAGGAATGTTTGGCTTTG	TCGAACACAACTTCCATTGC	87	103	95.7	58
beta-taxilin	txlnb	AGAGCTCTGCATGAAGAACTT	TCGTATGCTTTAACGGCTATTGT	200	102	n/a	56
heat shock protein beta-1	hspb1	AGTATTGAGGCAAAGCATGAGG	CACCCTCCTGAACAATTGCC	181	98	n/a	60
calcium activated potassium channel slowpoke	slo	TAACCTCCTCGAAGACCTGC	CCTTTTGCATGTGGAACTGC	167	106	n/a	58
voltage-gated potassium channel subunit beta-2	kcnab2	CAAACACTTGCAAACCTTCAAC	GTGACCATCGAGCAGTACCC	151	102	n/a	58
kynurenine 3-monooxygenase	kmo	CTTTGCAGTTTTGGGGTCAC	ATGCTCGCAAAATTCACAGC	188	95	n/a	60
peroxidasin homolog	pxdn	TCCAGAGGCTCATGTGGATG	ATTGTTGCCTTGGACGAGAG	164	100.5	n/a	60
a disintegrin and metalloproteinase with thrombospondin motifs 20	adamts20	TTTGGGATGCTTGTTCGCTC	CCCCTACCCCTGGAAAATGG	184	99.5	n/a	60.5
p-glycoprotein***	pgp	TTCTACAGAATTGAAAGATCCGCACGAGTC	TACATAGTACCCGCATAGGCAAAGAAAGG	114	106	n/a	55
GABA-gated chloride channel****	gaba	AATCTCACCGGATGGTCTTG	ATGGTTGCTTTGGCAAGAGT	208	107	n/a	55
neuronal acetylcholine receptor****	achra3	GAATTTTGGTGAGGGGGAAT	ACCATTGGACTTGACGATCC	201	95	n/a	55
Normalizer candidates
structural ribosomal protein S20**	rps20	GTCACCTCAACCTCCACTCC	TGACTTGCCTCAAAGTGAGC	274	98.5	90.4	55/60.5
vinculin*	vcl	AGATTCCAACACTGGGAACG	CAGAGTCCATTTTTGCTCCC	78	100	n/a	56
elongation factor - 1α	ef1α	TTAAGGAAAAGGTCGACAGAC	GCCGGCATCACCAGACTT	77	97	n/a	60
Primer sources
*Sutherland et al., 2012 Mol Ecol
**Frost & Nilsen 2003 Vet Parasitol
***Igboeli et al., 2013 Pest Manag Sci
****Carmichael et al., 2013 BMC Genomics
