# Supplementary material for: Transcriptomic responses to emamectin benzoate in Pacific and Atlantic Canada salmon lice Lepeophtheirus salmonis with differing levels of drug resistance
Source: Evol Appl. 2014 Dec 22;8(2):133–48. doi: 10.1111/eva.12237 (PMC4319862; doi:10.1111/eva.12237)
Supplement: Supplementary file 4 [file eva0008-0133-sd4.xlsx]

## Sheet: PAC.EMB25_v_0
Spot ID	Corrected p-value	Fold change([EB25] vs [EB0])	Fold change([EB50] vs [EB0])	Fold change([EB50] vs [EB25])	Description	GeneID	SwissProt Accession
C079R129	0.00206538	4.10566	-1.04213	-4.27865	Envelope glycoprotein GP340		P68343
C010R161	0.00299187	-3.24579	-1.49829	2.16633	Myosin regulatory light chain 2	778518	Q1HPS0
C075R163	0.00395423	4.10541	1.01771	-4.03396	Herpes_BLLF1, Herpes virus major outer envelope glycoprotein (BLLF1). This family consists of the BLLF1 viral late glycoprotein, also termed gp350/220. It is the most abundantly expressed glycoprotein in the viral envelope of the Herpesviruses and is the major antigen responsible for stimulating the production of neutralising antibodies in vivo.

## Sheet: PAC.EMB50v0
Spot ID	Corrected p-value	Fold change([EB25] vs [EB0])	Fold change([EB50] vs [EB0])	Fold change([EB50] vs [EB25])	Description	GeneID	SwissProt Accession
C039R001	0.00251504	1.01934	-3.23399	-3.29655	Chymotrypsin BI		Q00871
C103R001	0.00251504	-1.40516	-4.8388	-3.44359	UNKNOWN
C118R006	0.00300007	-1.12972	-3.02429	-2.67703	SapB, Saposin (B) Domains. Present in multiple copies in prosaposin and in pulmonary surfactant-associated protein B. In plant aspartic proteinases, a saposin domain is circularly permuted. This causes the prediction algorithm to predict two such domains, where only one is truly present.
C028R010	0.00177707	-1.13898	-9.47123	-8.3155	Transmembrane serine protease 8	30943	Q9QYZ9
C148R010	0.00262647	-1.29782	-6.4429	-4.96438	UNKNOWN
C088R011	0.00390269	1.24197	-6.04473	-7.50736	Carboxypeptidase B		P04069
C133R012	0.00262647	1.23077	-3.13114	-3.85371	Neprilysin-2	173685	O16796
C124R013	0.00310638	1.03009	-1.71008	-1.76155	Trypsin-1		P00765
C151R013	0.0045415	-1.12446	-3.84465	-3.41911	SapB, Saposin (B) Domains. Present in multiple copies in prosaposin and in pulmonary surfactant-associated protein B. In plant aspartic proteinases, a saposin domain is circularly permuted. This causes the prediction algorithm to predict two such domains, where only one is truly present.
C236R018	0.00461476	1.05925	-3.77138	-3.99484	UNKNOWN
C253R018	0.00488168	-1.00675	-3.39989	-3.37708	SapB, Saposin (B) Domains. Present in multiple copies in prosaposin and in pulmonary surfactant-associated protein B. In plant aspartic proteinases, a saposin domain is circularly permuted. This causes the prediction algorithm to predict two such domains, where only one is truly present.
C171R022	0.00345667	-1.15336	-3.97903	-3.44994	Probable cysteine proteinase At3g43960	823513	Q9LXW3
C099R025	0.00454774	-1.42851	-6.57605	-4.60342	Cathepsin K	29175	O35186
C059R026	0.00415305	-1.3712	-4.80896	-3.50711	Advillin		O88398
C161R026	0.00636457	-1.46849	-1.54359	-1.05114	UNKNOWN
C080R027	0.00206538	1.48974	-3.86086	-5.7517	Putative serine protease K12H4.7	176136	P34528
C105R029	0.00177707	-1.2391	-6.64797	-5.36517	Phospholipid hydroperoxide glutathione peroxidase, mitochondrial	286809	Q9N2J2
C085R030	0.00485692	-1.16769	-4.93948	-4.23013	UNKNOWN
C172R033	0.00212392	-1.44019	-5.3468	-3.71256	Trypsin-1		P00765
C036R034	0.00348659	-1.7523	-7.26649	-4.14683	Anionic trypsin-1	24691	P00762
C136R034	0.00572702	-1.05978	-4.27236	-4.03135	UNKNOWN
C205R034	0.00441535	-1.00823	-3.94714	-3.91493	Carboxypeptidase B		P04069
C022R035	0.00206232	-1.34785	-4.64473	-3.44604	Chymotrypsin BI		Q00871
C020R036	0.00206232	-1.25616	-5.85733	-4.6629	Cathepsin L light chain		Q26636
C118R037	0.00348659	-1.14611	-7.61622	-6.64529	Chymotrypsin A chain C		P00766
C012R041	0.00279594	-1.08698	-4.59886	-4.23088	Trypsin-1		P00765
C184R041	0.00946543	1.05282	-5.34928	-5.63183	Carboxypeptidase B		P04069
C068R042	0.00230089	1.15237	-3.75268	-4.32446	Acidic mammalian chitinase	282645	Q95M17
C209R042	0.00557496	1.45603	-3.74554	-5.45363	UNKNOWN
C013R043	0.00177707	-1.00222	-6.55692	-6.54238	UNKNOWN
C147R045	0.00489226	-1.17672	-2.98312	-2.53512	UNKNOWN
C102R046	0.00251504	-1.09085	-5.84833	-5.36126	Aspartic proteinase oryzasin-1	4339639	Q42456
C014R047	0.00177707	1.01307	-3.12191	-3.16271	SapB, Saposin (B) Domains. Present in multiple copies in prosaposin and in pulmonary surfactant-associated protein B. In plant aspartic proteinases, a saposin domain is circularly permuted. This causes the prediction algorithm to predict two such domains, where only one is truly present.
C171R048	0.00320896	1.13121	-3.9339	-4.45005	UNKNOWN
C044R050	0.00177707	-1.08804	-3.16266	-2.90675	SapB, Saposin (B) Domains. Present in multiple copies in prosaposin and in pulmonary surfactant-associated protein B. In plant aspartic proteinases, a saposin domain is circularly permuted. This causes the prediction algorithm to predict two such domains, where only one is truly present.
C077R050	0.00423261	-1.27481	-3.47158	-2.72321	UNKNOWN
C015R052	0.00524397	-1.031	-2.97571	-2.88623	Gamma-interferon-inducible lysosomal thiol reductase		P13284
C008R053	0.00206232	1.14872	-3.26821	-3.75427	UNKNOWN
C065R054	0.00623926	-1.00242	-2.56942	-2.56323	UNKNOWN
C094R054	0.00177707	-1.32566	-8.04848	-6.07129	UNKNOWN
C020R055	0.00177707	1.15137	-3.05937	-3.52248	Herpes_BLLF1, Herpes virus major outer envelope glycoprotein (BLLF1). This family consists of the BLLF1 viral late glycoprotein, also termed gp350/220. It is the most abundantly expressed glycoprotein in the viral envelope of the Herpesviruses and is the major antigen responsible for stimulating the production of neutralising antibodies in vivo.
C103R056	0.0032203	-1.24223	-4.97162	-4.00219	Granulin-7		P28798
C061R058	0.00348659	-1.11077	-2.35973	-2.12441	Chymotrypsin BI		Q00871
C107R059	0.00288007	1.1135	-3.62286	-4.03406	UNKNOWN
C248R059	0.00800453	-1.60367	-5.15775	-3.21622	CHK, ZnF_C4 abd HLH domain containing kinases domain. subfamily of choline kinases.
C069R061	0.0029739	-1.98755	-9.7353	-4.89813	High affinity copper uptake protein 1	397186	Q8WNR0
C020R062	0.00177707	-1.0073	-4.48152	-4.44906	Carboxypeptidase B		P04069
C209R064	0.00421178	-1.29997	-7.4041	-5.69561	Phospholipid hydroperoxide glutathione peroxidase, mitochondrial		Q32QL6
C025R065	0.00231531	-1.10739	-4.82023	-4.35277	Trypsin-1		P00765
C065R065	0.00182034	1.0827	-3.14971	-3.4102	Chymotrypsin BI		Q00871
C071R066	0.00875399	-1.0304	-2.32504	-2.25645	SapB, Saposin (B) Domains. Present in multiple copies in prosaposin and in pulmonary surfactant-associated protein B. In plant aspartic proteinases, a saposin domain is circularly permuted. This causes the prediction algorithm to predict two such domains, where only one is truly present.
C015R068	0.00320784	-1.34209	-7.29873	-5.43832	Trypsin-1		P00765
C091R068	0.00292575	-1.62053	-5.2576	-3.24437	Phospholipase A2 isozymes PA3A/PA3B/PA5		P16354
C170R070	0.00272499	-1.84261	-9.68244	-5.25473	High affinity copper uptake protein 1	397186	Q8WNR0
C083R071	0.00827816	-1.52682	-6.16096	-4.03517	Cathepsin K	29175	O35186
C047R072	0.00177707	-1.10773	-6.38529	-5.76431	UNKNOWN
C050R072	0.00177707	-1.27175	-7.12402	-5.60173	UNKNOWN
C093R072	0.00623926	-1.03521	-3.79048	-3.66156	UNKNOWN
C142R074	0.00395423	-1.17576	-6.97435	-5.93177	Carboxypeptidase B		P04069
C202R075	0.00394256	-1.0804	-4.43013	-4.10044	Trypsin-1		P00765
C146R077	0.00395423	1.01109	-4.10466	-4.15016	Coagulation factor IX		P16291
C223R078	0.00642981	-1.03006	-4.05233	-3.93406	GILT-like protein C02D5.2	176203	P34276
C005R080	0.00177707	-1.56566	-6.42154	-4.10149	Anionic trypsin-2	25052	P00763
C149R080	0.00717027	1.06431	-3.88526	-4.13513	Acidic mammalian chitinase	282645	Q95M17
C093R082	0.00717027	-1.30533	-5.21317	-3.99377	UNKNOWN
C140R083	0.00177707	1.54473	-4.84159	-7.47894	UNKNOWN
C042R088	0.00177707	2.17889	-2.43629	-5.3084	Trypsin-1		P00765
C031R090	0.00299187	-1.23332	-3.912	-3.17193	SapB, Saposin (B) Domains. Present in multiple copies in prosaposin and in pulmonary surfactant-associated protein B. In plant aspartic proteinases, a saposin domain is circularly permuted. This causes the prediction algorithm to predict two such domains, where only one is truly present.
C088R095	0.00926511	-1.54528	-3.76368	-2.4356	UNKNOWN
C200R095	0.00321136	1.14956	-4.0293	-4.63193	Npc2_like, Niemann-Pick type C2 (Npc2) is a lysosomal protein in which a mutation in the gene causes a rare form of Niemann-Pick type C disease, an autosomal recessive lipid storage disorder characterized by accumulation of low-density lipoprotein-derived cholesterol in lysosomes. Although Npc2 is known to bind cholesterol, the function of this protein is unknown. These proteins belong to the ML …
C062R096	0.00206538	-1.28943	-4.06936	-3.15595	SapB, Saposin (B) Domains. Present in multiple copies in prosaposin and in pulmonary surfactant-associated protein B. In plant aspartic proteinases, a saposin domain is circularly permuted. This causes the prediction algorithm to predict two such domains, where only one is truly present.
C083R096	0.00272499	-1.40278	-5.11872	-3.64897	Ovochymase-1	341350	Q7RTY7
C232R098	0.00766103	-1.30974	-3.21422	-2.45409	UNKNOWN
C118R099	0.00571894	-1.55848	-3.47544	-2.23002	UNKNOWN
C019R100	0.00177707	1.13786	-3.98308	-4.5322	UNKNOWN
C109R100	0.00262647	-1.58819	-9.19355	-5.7887	UNKNOWN
C115R100	0.00177707	1.27581	-4.99484	-6.37246	Trypsin-1		P00765
C243R100	0.00737574	1.42475	-5.04131	-7.18263	Putative serine protease K12H4.7	176136	P34528
C052R101	0.00309233	-1.22146	-4.20307	-3.44102	SapB, Saposin (B) Domains. Present in multiple copies in prosaposin and in pulmonary surfactant-associated protein B. In plant aspartic proteinases, a saposin domain is circularly permuted. This causes the prediction algorithm to predict two such domains, where only one is truly present.
C053R101	0.00177707	-1.2943	-6.49566	-5.01867	Gamma-glutamyl hydrolase	25455	Q62867
C093R105	0.00395423	-2.47432	-9.80252	-3.9617	UNKNOWN
C053R106	0.00504075	1.50684	-2.71387	-4.08938	SapB, Saposin (B) Domains. Present in multiple copies in prosaposin and in pulmonary surfactant-associated protein B. In plant aspartic proteinases, a saposin domain is circularly permuted. This causes the prediction algorithm to predict two such domains, where only one is truly present.
C168R106	0.00415305	-1.59585	-6.18415	-3.87515	Anionic trypsin-2	25052	P00763
C126R108	0.00177707	-1.54055	-7.45338	-4.83814	Phospholipid hydroperoxide glutathione peroxidase, mitochondrial		Q32QL6
C200R108	0.0045415	1.06273	-2.30093	-2.44527	UNKNOWN
C226R111	0.0023713	-1.46013	-5.67024	-3.88339	UNKNOWN
C134R112	0.00262647	-1.63748	-9.67221	-5.90677	UNKNOWN
C263R112	0.00348659	-1.31725	-6.59456	-5.00631	Granulin-7	29143	P23785
C152R115	0.00177707	-1.71867	-9.57994	-5.57404	Trypsin-1		P00765
C100R117	0.00177707	-1.41524	-9.73333	-6.87752	Ovochymase-1	341350	Q7RTY7
C214R118	0.00864351	1.39311	-1.99625	-2.781	SapB, Saposin (B) Domains. Present in multiple copies in prosaposin and in pulmonary surfactant-associated protein B. In plant aspartic proteinases, a saposin domain is circularly permuted. This causes the prediction algorithm to predict two such domains, where only one is truly present.
C102R119	0.00717027	-1.31288	-3.7111	-2.82669	UNKNOWN
C009R120	0.00206538	1.1206	-5.38581	-6.03531	Cathepsin D		O93428
C061R120	0.00177707	1.0247	-3.50006	-3.58649	Trypsin-1		P00765
C093R121	0.00177707	-1.42599	-9.21903	-6.46502	Collagenase		P08897
C163R121	0.00177707	-1.43681	-7.40045	-5.15062	Npc2_like, Niemann-Pick type C2 (Npc2) is a lysosomal protein in which a mutation in the gene causes a rare form of Niemann-Pick type C disease, an autosomal recessive lipid storage disorder characterized by accumulation of low-density lipoprotein-derived cholesterol in lysosomes. Although Npc2 is known to bind cholesterol, the function of this protein is unknown. These proteins belong to the ML …
C187R121	0.00272499	-1.68253	-6.90192	-4.10212	Collagenase		P08897
C134R124	0.0033293	-1.15901	-3.27128	-2.82248	SapB, Saposin (B) Domains. Present in multiple copies in prosaposin and in pulmonary surfactant-associated protein B. In plant aspartic proteinases, a saposin domain is circularly permuted. This causes the prediction algorithm to predict two such domains, where only one is truly present.
C199R124	0.00557496	1.28519	-6.25424	-8.03786	Transmembrane serine protease 8	30943	Q9QYZ9
C234R124	0.00272499	1.12307	-2.827	-3.17492	UNKNOWN
C126R125	0.00462954	-1.08999	-3.6696	-3.36664	Cytochrome P450 2J2	1573	P51589
C253R126	0.00399929	1.15947	-5.83856	-6.76964	Chymotrypsin A chain C		P00766
C089R127	0.00177707	-1.4064	-8.06626	-5.73539	Phospholipid hydroperoxide glutathione peroxidase, mitochondrial	286809	Q9N2J2
C218R127	0.00177707	-1.11298	-5.86283	-5.26767	Collagenase		P08897
C237R130	0.0019017	-1.13972	-3.5642	-3.12727	UNKNOWN
C039R132	0.00206538	-1.72481	-8.03902	-4.6608	Trypsin-1		P00765
C073R133	0.00177707	-1.5069	-7.2503	-4.81139	Trypsin-1		P00765
C123R134	0.00177707	-1.30484	-3.78373	-2.89977	Collagenase		P08897
C036R135	0.00395423	1.17672	-4.92275	-5.79268	Putative serine protease K12H4.7	176136	P34528
C110R135	0.00206538	-1.22156	-6.51971	-5.33722	Solute carrier family 15 member 1		Q9JIP7
C001R136	0.00177707	-1.03299	-3.50115	-3.38932	UNKNOWN
C054R136	0.00231531	-1.90881	-5.36156	-2.80885	GSH_Peroxidase, Glutathione (GSH) peroxidase family; tetrameric selenoenzymes that catalyze the reduction of a variety of hydroperoxides including lipid peroxidases, using GSH as a specific electron donor substrate. GSH peroxidase contains one selenocysteine residue per subunit, which is involved in catalysis. Different isoenzymes are known in mammals,which are involved in protection against reac…
C090R136	0.0019017	-1.66545	-10.6102	-6.37078	Uncharacterized protein C03F11.3	180812	Q11124
C097R136	0.00581608	-2.1528	-6.41086	-2.97792	UNKNOWN
C202R136	0.0019017	1.22302	-4.70707	-5.75683	UNKNOWN
C213R138	0.00262647	1.24502	-2.71034	-3.37443	Chymotrypsin BI		Q00871
C206R139	0.00309233	-1.08888	-6.33343	-5.81649	UNKNOWN
C020R142	0.00574085	1.10812	-2.65298	-2.93982	UNKNOWN
C127R144	0.00177707	-1.42926	-8.32485	-5.8246	UNKNOWN
C144R144	0.00177707	1.14564	-4.83413	-5.53816	Hypodermin-B		P35588
C162R144	0.00177707	1.01509	-4.74617	-4.81781	Abhydrolase domain-containing protein 10, mitochondrial	100171612	Q5REX5
C150R146	0.00206232	-1.49647	-8.00784	-5.35116	Granulin-7		P28798
C035R147	0.00231531	-1.01162	-3.18922	-3.1526	UNKNOWN
C184R147	0.00701953	-1.46732	-3.96387	-2.70144	UNKNOWN
C090R148	0.00206538	-1.20401	-4.0165	-3.33593	SapB, Saposin (B) Domains. Present in multiple copies in prosaposin and in pulmonary surfactant-associated protein B. In plant aspartic proteinases, a saposin domain is circularly permuted. This causes the prediction algorithm to predict two such domains, where only one is truly present.
C143R148	0.00737574	-1.44568	-4.41162	-3.05159	SapB, Saposin (B) Domains. Present in multiple copies in prosaposin and in pulmonary surfactant-associated protein B. In plant aspartic proteinases, a saposin domain is circularly permuted. This causes the prediction algorithm to predict two such domains, where only one is truly present.
C171R148	0.00177707	1.20596	-6.653	-8.02325	Zinc carboxypeptidase A 1	4817137	Q29NC4
C158R151	0.00441535	-1.215	-4.0609	-3.3423	Advillin		O88398
C098R152	0.00717027	-2.6722	-7.84658	-2.93638	UNKNOWN
C217R152	0.00206538	1.12511	-4.42239	-4.97569	15-hydroxyprostaglandin dehydrogenase [NAD+]	512259	Q3T0C2
C175R153	0.00717027	-1.22659	-3.59913	-2.93424	UNKNOWN
C182R154	0.00795337	1.09155	-3.46795	-3.78542	Carboxypeptidase B		P04069
C209R154	0.00737574	-1.21414	-3.60694	-2.97077	UNKNOWN
C213R156	0.00342693	1.01312	-3.11476	-3.15563	Chymotrypsin BI		Q00871
C158R157	0.00315541	1.0559	-5.02733	-5.30834	Placental protein 11	8909	P21128
C175R158	0.00623926	-1.72409	-4.82724	-2.79988	UNKNOWN
C087R159	0.00177707	-1.37783	-5.64147	-4.09445	Granulin-7		P28798
C097R159	0.0023713	-1.29157	-3.07695	-2.38233	Neutral ceramidase	43618	Q9VA70
C080R160	0.00394256	1.30929	-2.65469	-3.47574	Herpes_BLLF1, Herpes virus major outer envelope glycoprotein (BLLF1). This family consists of the BLLF1 viral late glycoprotein, also termed gp350/220. It is the most abundantly expressed glycoprotein in the viral envelope of the Herpesviruses and is the major antigen responsible for stimulating the production of neutralising antibodies in vivo.
C096R160	0.00262647	-1.06308	-5.4509	-5.12745	PHR, PHR domain. This domain is called PHR as it was original found in the proteins PAM, highwire and RPM. This domain can be duplicated in the highwire, PFAM and PRM sequence. The C-terminal region of the protein BTBD1 includes the PHR domain and is known to interact with Topoisomerase I, an enzyme which relaxes DNA supercoils.
C121R160	0.00384414	-1.13019	-5.82495	-5.15396	Euk_Ferritin, Eukaryotic Ferritin (Euk_Ferritin) domain. Ferritins are the primary iron storage proteins of most living organisms and members of a broad superfamily of ferritin-like diiron-carboxylate proteins. The iron-free (apoferritin) ferritin molecule is a protein shell composed of 24 protein chains arranged in 432 symmetry. Iron storage involves the uptake of iron (II) at the protein shell,…
C010R161	0.00299187	-3.24579	-1.49829	2.16633	Myosin regulatory light chain 2	778518	Q1HPS0
C026R161	0.00177707	-1.14184	-5.03979	-4.41373	Carboxypeptidase B		P04069
C176R163	0.0093445	1.23538	-4.42515	-5.46675	Cathepsin D		O93428
C177R165	0.00323009	-1.49486	-6.17936	-4.13373	GILT-like protein C02D5.2	176203	P34276
C096R167	0.00323009	-1.358	-7.35953	-5.41939	Trypsin-1		P00765
C028R168	0.00182034	1.05512	-2.49075	-2.62803	SapB, Saposin (B) Domains. Present in multiple copies in prosaposin and in pulmonary surfactant-associated protein B. In plant aspartic proteinases, a saposin domain is circularly permuted. This causes the prediction algorithm to predict two such domains, where only one is truly present.
C147R169	0.00670199	1.21726	-5.34654	-6.50816	Zinc carboxypeptidase A 1	4817137	Q29NC4

## Sheet: PAC.EMB50v25
Spot ID	Corrected p-value	Fold change([EB25] vs [EB0])	Fold change([EB50] vs [EB0])	Fold change([EB50] vs [EB25])	Description	GeneID	SwissProt Accession
C039R001	0.00251504	1.01934	-3.23399	-3.29655	Chymotrypsin BI		Q00871
C103R001	0.00251504	-1.40516	-4.8388	-3.44359	UNKNOWN
C118R006	0.00300007	-1.12972	-3.02429	-2.67703	SapB, Saposin (B) Domains. Present in multiple copies in prosaposin and in pulmonary surfactant-associated protein B. In plant aspartic proteinases, a saposin domain is circularly permuted. This causes the prediction algorithm to predict two such domains, where only one is truly present.
C028R010	0.00177707	-1.13898	-9.47123	-8.3155	Transmembrane serine protease 8	30943	Q9QYZ9
C148R010	0.00262647	-1.29782	-6.4429	-4.96438	UNKNOWN
C088R011	0.00390269	1.24197	-6.04473	-7.50736	Carboxypeptidase B		P04069
C133R012	0.00262647	1.23077	-3.13114	-3.85371	Neprilysin-2	173685	O16796
C124R013	0.00310638	1.03009	-1.71008	-1.76155	Trypsin-1		P00765
C151R013	0.0045415	-1.12446	-3.84465	-3.41911	SapB, Saposin (B) Domains. Present in multiple copies in prosaposin and in pulmonary surfactant-associated protein B. In plant aspartic proteinases, a saposin domain is circularly permuted. This causes the prediction algorithm to predict two such domains, where only one is truly present.
C236R018	0.00461476	1.05925	-3.77138	-3.99484	UNKNOWN
C253R018	0.00488168	-1.00675	-3.39989	-3.37708	SapB, Saposin (B) Domains. Present in multiple copies in prosaposin and in pulmonary surfactant-associated protein B. In plant aspartic proteinases, a saposin domain is circularly permuted. This causes the prediction algorithm to predict two such domains, where only one is truly present.
C171R022	0.00345667	-1.15336	-3.97903	-3.44994	Probable cysteine proteinase At3g43960	823513	Q9LXW3
C099R025	0.00454774	-1.42851	-6.57605	-4.60342	Cathepsin K	29175	O35186
C059R026	0.00415305	-1.3712	-4.80896	-3.50711	Advillin		O88398
C080R027	0.00206538	1.48974	-3.86086	-5.7517	Putative serine protease K12H4.7	176136	P34528
C105R029	0.00177707	-1.2391	-6.64797	-5.36517	Phospholipid hydroperoxide glutathione peroxidase, mitochondrial	286809	Q9N2J2
C085R030	0.00485692	-1.16769	-4.93948	-4.23013	UNKNOWN
C172R033	0.00212392	-1.44019	-5.3468	-3.71256	Trypsin-1		P00765
C036R034	0.00348659	-1.7523	-7.26649	-4.14683	Anionic trypsin-1	24691	P00762
C136R034	0.00572702	-1.05978	-4.27236	-4.03135	UNKNOWN
C205R034	0.00441535	-1.00823	-3.94714	-3.91493	Carboxypeptidase B		P04069
C022R035	0.00206232	-1.34785	-4.64473	-3.44604	Chymotrypsin BI		Q00871
C020R036	0.00206232	-1.25616	-5.85733	-4.6629	Cathepsin L light chain		Q26636
C118R037	0.00348659	-1.14611	-7.61622	-6.64529	Chymotrypsin A chain C		P00766
C012R041	0.00279594	-1.08698	-4.59886	-4.23088	Trypsin-1		P00765
C184R041	0.00946543	1.05282	-5.34928	-5.63183	Carboxypeptidase B		P04069
C068R042	0.00230089	1.15237	-3.75268	-4.32446	Acidic mammalian chitinase	282645	Q95M17
C209R042	0.00557496	1.45603	-3.74554	-5.45363	UNKNOWN
C013R043	0.00177707	-1.00222	-6.55692	-6.54238	UNKNOWN
C147R045	0.00489226	-1.17672	-2.98312	-2.53512	UNKNOWN
C102R046	0.00251504	-1.09085	-5.84833	-5.36126	Aspartic proteinase oryzasin-1	4339639	Q42456
C014R047	0.00177707	1.01307	-3.12191	-3.16271	SapB, Saposin (B) Domains. Present in multiple copies in prosaposin and in pulmonary surfactant-associated protein B. In plant aspartic proteinases, a saposin domain is circularly permuted. This causes the prediction algorithm to predict two such domains, where only one is truly present.
C171R048	0.00320896	1.13121	-3.9339	-4.45005	UNKNOWN
C044R050	0.00177707	-1.08804	-3.16266	-2.90675	SapB, Saposin (B) Domains. Present in multiple copies in prosaposin and in pulmonary surfactant-associated protein B. In plant aspartic proteinases, a saposin domain is circularly permuted. This causes the prediction algorithm to predict two such domains, where only one is truly present.
C077R050	0.00423261	-1.27481	-3.47158	-2.72321	UNKNOWN
C015R052	0.00524397	-1.031	-2.97571	-2.88623	Gamma-interferon-inducible lysosomal thiol reductase		P13284
C008R053	0.00206232	1.14872	-3.26821	-3.75427	UNKNOWN
C065R054	0.00623926	-1.00242	-2.56942	-2.56323	UNKNOWN
C094R054	0.00177707	-1.32566	-8.04848	-6.07129	UNKNOWN
C020R055	0.00177707	1.15137	-3.05937	-3.52248	Herpes_BLLF1, Herpes virus major outer envelope glycoprotein (BLLF1). This family consists of the BLLF1 viral late glycoprotein, also termed gp350/220. It is the most abundantly expressed glycoprotein in the viral envelope of the Herpesviruses and is the major antigen responsible for stimulating the production of neutralising antibodies in vivo.
C103R056	0.0032203	-1.24223	-4.97162	-4.00219	Granulin-7		P28798
C061R058	0.00348659	-1.11077	-2.35973	-2.12441	Chymotrypsin BI		Q00871
C107R059	0.00288007	1.1135	-3.62286	-4.03406	UNKNOWN
C248R059	0.00800453	-1.60367	-5.15775	-3.21622	CHK, ZnF_C4 abd HLH domain containing kinases domain. subfamily of choline kinases.
C069R061	0.0029739	-1.98755	-9.7353	-4.89813	High affinity copper uptake protein 1	397186	Q8WNR0
C020R062	0.00177707	-1.0073	-4.48152	-4.44906	Carboxypeptidase B		P04069
C209R064	0.00421178	-1.29997	-7.4041	-5.69561	Phospholipid hydroperoxide glutathione peroxidase, mitochondrial		Q32QL6
C025R065	0.00231531	-1.10739	-4.82023	-4.35277	Trypsin-1		P00765
C065R065	0.00182034	1.0827	-3.14971	-3.4102	Chymotrypsin BI		Q00871
C071R066	0.00875399	-1.0304	-2.32504	-2.25645	SapB, Saposin (B) Domains. Present in multiple copies in prosaposin and in pulmonary surfactant-associated protein B. In plant aspartic proteinases, a saposin domain is circularly permuted. This causes the prediction algorithm to predict two such domains, where only one is truly present.
C015R068	0.00320784	-1.34209	-7.29873	-5.43832	Trypsin-1		P00765
C091R068	0.00292575	-1.62053	-5.2576	-3.24437	Phospholipase A2 isozymes PA3A/PA3B/PA5		P16354
C170R070	0.00272499	-1.84261	-9.68244	-5.25473	High affinity copper uptake protein 1	397186	Q8WNR0
C083R071	0.00827816	-1.52682	-6.16096	-4.03517	Cathepsin K	29175	O35186
C047R072	0.00177707	-1.10773	-6.38529	-5.76431	UNKNOWN
C050R072	0.00177707	-1.27175	-7.12402	-5.60173	UNKNOWN
C093R072	0.00623926	-1.03521	-3.79048	-3.66156	UNKNOWN
C142R074	0.00395423	-1.17576	-6.97435	-5.93177	Carboxypeptidase B		P04069
C202R075	0.00394256	-1.0804	-4.43013	-4.10044	Trypsin-1		P00765
C146R077	0.00395423	1.01109	-4.10466	-4.15016	Coagulation factor IX		P16291
C223R078	0.00642981	-1.03006	-4.05233	-3.93406	GILT-like protein C02D5.2	176203	P34276
C005R080	0.00177707	-1.56566	-6.42154	-4.10149	Anionic trypsin-2	25052	P00763
C149R080	0.00717027	1.06431	-3.88526	-4.13513	Acidic mammalian chitinase	282645	Q95M17
C149R081	0.00415305	1.85915	-2.27287	-4.22561	Trypsin-1		P00765
C093R082	0.00717027	-1.30533	-5.21317	-3.99377	UNKNOWN
C140R083	0.00177707	1.54473	-4.84159	-7.47894	UNKNOWN
C042R088	0.00177707	2.17889	-2.43629	-5.3084	Trypsin-1		P00765
C031R090	0.00299187	-1.23332	-3.912	-3.17193	SapB, Saposin (B) Domains. Present in multiple copies in prosaposin and in pulmonary surfactant-associated protein B. In plant aspartic proteinases, a saposin domain is circularly permuted. This causes the prediction algorithm to predict two such domains, where only one is truly present.
C088R095	0.00926511	-1.54528	-3.76368	-2.4356	UNKNOWN
C200R095	0.00321136	1.14956	-4.0293	-4.63193	Npc2_like, Niemann-Pick type C2 (Npc2) is a lysosomal protein in which a mutation in the gene causes a rare form of Niemann-Pick type C disease, an autosomal recessive lipid storage disorder characterized by accumulation of low-density lipoprotein-derived cholesterol in lysosomes. Although Npc2 is known to bind cholesterol, the function of this protein is unknown. These proteins belong to the ML …
C062R096	0.00206538	-1.28943	-4.06936	-3.15595	SapB, Saposin (B) Domains. Present in multiple copies in prosaposin and in pulmonary surfactant-associated protein B. In plant aspartic proteinases, a saposin domain is circularly permuted. This causes the prediction algorithm to predict two such domains, where only one is truly present.
C083R096	0.00272499	-1.40278	-5.11872	-3.64897	Ovochymase-1	341350	Q7RTY7
C232R098	0.00766103	-1.30974	-3.21422	-2.45409	UNKNOWN
C118R099	0.00571894	-1.55848	-3.47544	-2.23002	UNKNOWN
C019R100	0.00177707	1.13786	-3.98308	-4.5322	UNKNOWN
C109R100	0.00262647	-1.58819	-9.19355	-5.7887	UNKNOWN
C115R100	0.00177707	1.27581	-4.99484	-6.37246	Trypsin-1		P00765
C243R100	0.00737574	1.42475	-5.04131	-7.18263	Putative serine protease K12H4.7	176136	P34528
C052R101	0.00309233	-1.22146	-4.20307	-3.44102	SapB, Saposin (B) Domains. Present in multiple copies in prosaposin and in pulmonary surfactant-associated protein B. In plant aspartic proteinases, a saposin domain is circularly permuted. This causes the prediction algorithm to predict two such domains, where only one is truly present.
C053R101	0.00177707	-1.2943	-6.49566	-5.01867	Gamma-glutamyl hydrolase	25455	Q62867
C093R105	0.00395423	-2.47432	-9.80252	-3.9617	UNKNOWN
C053R106	0.00504075	1.50684	-2.71387	-4.08938	SapB, Saposin (B) Domains. Present in multiple copies in prosaposin and in pulmonary surfactant-associated protein B. In plant aspartic proteinases, a saposin domain is circularly permuted. This causes the prediction algorithm to predict two such domains, where only one is truly present.
C168R106	0.00415305	-1.59585	-6.18415	-3.87515	Anionic trypsin-2	25052	P00763
C126R108	0.00177707	-1.54055	-7.45338	-4.83814	Phospholipid hydroperoxide glutathione peroxidase, mitochondrial		Q32QL6
C200R108	0.0045415	1.06273	-2.30093	-2.44527	UNKNOWN
C226R111	0.0023713	-1.46013	-5.67024	-3.88339	UNKNOWN
C134R112	0.00262647	-1.63748	-9.67221	-5.90677	UNKNOWN
C263R112	0.00348659	-1.31725	-6.59456	-5.00631	Granulin-7	29143	P23785
C152R115	0.00177707	-1.71867	-9.57994	-5.57404	Trypsin-1		P00765
C100R117	0.00177707	-1.41524	-9.73333	-6.87752	Ovochymase-1	341350	Q7RTY7
C214R118	0.00864351	1.39311	-1.99625	-2.781	SapB, Saposin (B) Domains. Present in multiple copies in prosaposin and in pulmonary surfactant-associated protein B. In plant aspartic proteinases, a saposin domain is circularly permuted. This causes the prediction algorithm to predict two such domains, where only one is truly present.
C102R119	0.00717027	-1.31288	-3.7111	-2.82669	UNKNOWN
C009R120	0.00206538	1.1206	-5.38581	-6.03531	Cathepsin D		O93428
C061R120	0.00177707	1.0247	-3.50006	-3.58649	Trypsin-1		P00765
C093R121	0.00177707	-1.42599	-9.21903	-6.46502	Collagenase		P08897
C163R121	0.00177707	-1.43681	-7.40045	-5.15062	Npc2_like, Niemann-Pick type C2 (Npc2) is a lysosomal protein in which a mutation in the gene causes a rare form of Niemann-Pick type C disease, an autosomal recessive lipid storage disorder characterized by accumulation of low-density lipoprotein-derived cholesterol in lysosomes. Although Npc2 is known to bind cholesterol, the function of this protein is unknown. These proteins belong to the ML …
C187R121	0.00272499	-1.68253	-6.90192	-4.10212	Collagenase		P08897
C134R124	0.0033293	-1.15901	-3.27128	-2.82248	SapB, Saposin (B) Domains. Present in multiple copies in prosaposin and in pulmonary surfactant-associated protein B. In plant aspartic proteinases, a saposin domain is circularly permuted. This causes the prediction algorithm to predict two such domains, where only one is truly present.
C199R124	0.00557496	1.28519	-6.25424	-8.03786	Transmembrane serine protease 8	30943	Q9QYZ9
C234R124	0.00272499	1.12307	-2.827	-3.17492	UNKNOWN
C126R125	0.00462954	-1.08999	-3.6696	-3.36664	Cytochrome P450 2J2	1573	P51589
C253R126	0.00399929	1.15947	-5.83856	-6.76964	Chymotrypsin A chain C		P00766
C089R127	0.00177707	-1.4064	-8.06626	-5.73539	Phospholipid hydroperoxide glutathione peroxidase, mitochondrial	286809	Q9N2J2
C218R127	0.00177707	-1.11298	-5.86283	-5.26767	Collagenase		P08897
C079R129	0.00206538	4.10566	-1.04213	-4.27865	Envelope glycoprotein GP340		P68343
C237R130	0.0019017	-1.13972	-3.5642	-3.12727	UNKNOWN
C039R132	0.00206538	-1.72481	-8.03902	-4.6608	Trypsin-1		P00765
C073R133	0.00177707	-1.5069	-7.2503	-4.81139	Trypsin-1		P00765
C123R134	0.00177707	-1.30484	-3.78373	-2.89977	Collagenase		P08897
C036R135	0.00395423	1.17672	-4.92275	-5.79268	Putative serine protease K12H4.7	176136	P34528
C110R135	0.00206538	-1.22156	-6.51971	-5.33722	Solute carrier family 15 member 1		Q9JIP7
C001R136	0.00177707	-1.03299	-3.50115	-3.38932	UNKNOWN
C054R136	0.00231531	-1.90881	-5.36156	-2.80885	GSH_Peroxidase, Glutathione (GSH) peroxidase family; tetrameric selenoenzymes that catalyze the reduction of a variety of hydroperoxides including lipid peroxidases, using GSH as a specific electron donor substrate. GSH peroxidase contains one selenocysteine residue per subunit, which is involved in catalysis. Different isoenzymes are known in mammals,which are involved in protection against reac…
C090R136	0.0019017	-1.66545	-10.6102	-6.37078	Uncharacterized protein C03F11.3	180812	Q11124
C202R136	0.0019017	1.22302	-4.70707	-5.75683	UNKNOWN
C213R138	0.00262647	1.24502	-2.71034	-3.37443	Chymotrypsin BI		Q00871
C206R139	0.00309233	-1.08888	-6.33343	-5.81649	UNKNOWN
C020R142	0.00574085	1.10812	-2.65298	-2.93982	UNKNOWN
C127R144	0.00177707	-1.42926	-8.32485	-5.8246	UNKNOWN
C144R144	0.00177707	1.14564	-4.83413	-5.53816	Hypodermin-B		P35588
C162R144	0.00177707	1.01509	-4.74617	-4.81781	Abhydrolase domain-containing protein 10, mitochondrial	100171612	Q5REX5
C150R146	0.00206232	-1.49647	-8.00784	-5.35116	Granulin-7		P28798
C035R147	0.00231531	-1.01162	-3.18922	-3.1526	UNKNOWN
C184R147	0.00701953	-1.46732	-3.96387	-2.70144	UNKNOWN
C090R148	0.00206538	-1.20401	-4.0165	-3.33593	SapB, Saposin (B) Domains. Present in multiple copies in prosaposin and in pulmonary surfactant-associated protein B. In plant aspartic proteinases, a saposin domain is circularly permuted. This causes the prediction algorithm to predict two such domains, where only one is truly present.
C171R148	0.00177707	1.20596	-6.653	-8.02325	Zinc carboxypeptidase A 1	4817137	Q29NC4
C158R151	0.00441535	-1.215	-4.0609	-3.3423	Advillin		O88398
C217R152	0.00206538	1.12511	-4.42239	-4.97569	15-hydroxyprostaglandin dehydrogenase [NAD+]	512259	Q3T0C2
C175R153	0.00717027	-1.22659	-3.59913	-2.93424	UNKNOWN
C182R154	0.00795337	1.09155	-3.46795	-3.78542	Carboxypeptidase B		P04069
C209R154	0.00737574	-1.21414	-3.60694	-2.97077	UNKNOWN
C213R156	0.00342693	1.01312	-3.11476	-3.15563	Chymotrypsin BI		Q00871
C158R157	0.00315541	1.0559	-5.02733	-5.30834	Placental protein 11	8909	P21128
C175R158	0.00623926	-1.72409	-4.82724	-2.79988	UNKNOWN
C087R159	0.00177707	-1.37783	-5.64147	-4.09445	Granulin-7		P28798
C097R159	0.0023713	-1.29157	-3.07695	-2.38233	Neutral ceramidase	43618	Q9VA70
C080R160	0.00394256	1.30929	-2.65469	-3.47574	Herpes_BLLF1, Herpes virus major outer envelope glycoprotein (BLLF1). This family consists of the BLLF1 viral late glycoprotein, also termed gp350/220. It is the most abundantly expressed glycoprotein in the viral envelope of the Herpesviruses and is the major antigen responsible for stimulating the production of neutralising antibodies in vivo.
C096R160	0.00262647	-1.06308	-5.4509	-5.12745	PHR, PHR domain. This domain is called PHR as it was original found in the proteins PAM, highwire and RPM. This domain can be duplicated in the highwire, PFAM and PRM sequence. The C-terminal region of the protein BTBD1 includes the PHR domain and is known to interact with Topoisomerase I, an enzyme which relaxes DNA supercoils.
C121R160	0.00384414	-1.13019	-5.82495	-5.15396	Euk_Ferritin, Eukaryotic Ferritin (Euk_Ferritin) domain. Ferritins are the primary iron storage proteins of most living organisms and members of a broad superfamily of ferritin-like diiron-carboxylate proteins. The iron-free (apoferritin) ferritin molecule is a protein shell composed of 24 protein chains arranged in 432 symmetry. Iron storage involves the uptake of iron (II) at the protein shell,…
C010R161	0.00299187	-3.24579	-1.49829	2.16633	Myosin regulatory light chain 2	778518	Q1HPS0
C026R161	0.00177707	-1.14184	-5.03979	-4.41373	Carboxypeptidase B		P04069
C075R163	0.00395423	4.10541	1.01771	-4.03396	Herpes_BLLF1, Herpes virus major outer envelope glycoprotein (BLLF1). This family consists of the BLLF1 viral late glycoprotein, also termed gp350/220. It is the most abundantly expressed glycoprotein in the viral envelope of the Herpesviruses and is the major antigen responsible for stimulating the production of neutralising antibodies in vivo.
C176R163	0.0093445	1.23538	-4.42515	-5.46675	Cathepsin D		O93428
C177R165	0.00323009	-1.49486	-6.17936	-4.13373	GILT-like protein C02D5.2	176203	P34276
C096R167	0.00323009	-1.358	-7.35953	-5.41939	Trypsin-1		P00765
C028R168	0.00182034	1.05512	-2.49075	-2.62803	SapB, Saposin (B) Domains. Present in multiple copies in prosaposin and in pulmonary surfactant-associated protein B. In plant aspartic proteinases, a saposin domain is circularly permuted. This causes the prediction algorithm to predict two such domains, where only one is truly present.
C147R169	0.00670199	1.21726	-5.34654	-6.50816	Zinc carboxypeptidase A 1	4817137	Q29NC4

## Sheet: PAC.bckgrnd
Spot ID	Description	GeneID	SwissProt Accession	SwissProt Description
C021R001	UNKNOWN
C023R001	Endoplasmic reticulum mannosyl-oligosaccharide 1,2-alpha-mannosidase	11253	Q9UKM7	Endoplasmic reticulum mannosyl-oligosaccharide 1,2-alpha-mannosidase
C025R001	UNKNOWN
C027R001	UNKNOWN
C036R001	Importin-13	424573	Q5ZIC8	Importin-13
C037R001	UNKNOWN
C039R001	Chymotrypsin BI		Q00871	Chymotrypsin BI
C040R001	UNKNOWN
C044R001	Myosin heavy chain, muscle		P05661	Myosin heavy chain, muscle
C047R001	UNKNOWN
C050R001	Surfeit locus protein 6 homolog	42370	Q9VDS6	Surfeit locus protein 6 homolog
C055R001	Superoxide dismutase [Cu-Zn] 4	8623104	Q54TU5	Superoxide dismutase [Cu-Zn] 4
C056R001	UNKNOWN
C057R001	UNKNOWN
C058R001	Vacuolar protein-sorting-associated protein 36	446727	Q6DDF4	Vacuolar protein-sorting-associated protein 36
C063R001	Myosin heavy chain, muscle		P05661	Myosin heavy chain, muscle
C064R001	ZP, Zona pellucida (ZP) domain. ZP proteins are responsible for sperm-adhesion fo the zona pellucida. ZP domains are also present in multidomain transmembrane proteins such as glycoprotein GP2, uromodulin and TGF-beta receptor type III (betaglycan).
C065R001	Soluble calcium-activated nucleotidase 1	124583	Q8WVQ1	Soluble calcium-activated nucleotidase 1
C067R001	UNKNOWN
C075R001	Protein MICAL-2	320878	Q8BML1	Protein MICAL-2
C077R001	UNKNOWN
C078R001	RING finger protein 180	71816	Q3U827	RING finger protein 180
C080R001	Tryp_SPc, Trypsin-like serine protease. Many of these are synthesised as inactive precursor zymogens that are cleaved during limited proteolysis to generate their active forms. A few, however, are active as single chain molecules, and others are inactive due to substitutions of the catalytic triad residues.
C082R001	UNKNOWN
C084R001	UNKNOWN
C087R001	Dual specificity protein phosphatase 10	11221	Q9Y6W6	Dual specificity protein phosphatase 10
C089R001	MADF, subfamily of SANT domain.
C093R001	PPPDE peptidase domain-containing protein 1	445138	Q6DC39	PPPDE peptidase domain-containing protein 1
C101R001	Mitochondrial import inner membrane translocase subunit Tim23	432132	Q6INU6	Mitochondrial import inner membrane translocase subunit Tim23
C102R001	Protein arginine N-methyltransferase 1		Q99873	Protein arginine N-methyltransferase 1
C103R001	UNKNOWN
C104R001	Protein grainyhead		P13002	Protein grainyhead
C105R001	Thioredoxin-related transmembrane protein 1	509037	Q0Z7W6	Thioredoxin-related transmembrane protein 1
C110R001	UNKNOWN
C113R001	Maltase 1		O16098	Maltase 1
C116R001	Probable protein phosphatase 2C T23F11.1	175610	P49596	Probable protein phosphatase 2C T23F11.1
C120R001	T-complex protein 1 subunit alpha	42649	P12613	T-complex protein 1 subunit alpha
C123R001	Microcephalin	244329	Q7TT79	Microcephalin
C124R001	Protein disulfide-isomerase A4	9601	P13667	Protein disulfide-isomerase A4
C127R001	Matrix metalloproteinase-9	17395	P41245	Matrix metalloproteinase-9
C130R001	Protein FAM179A	320159	Q3TYG6	Protein FAM179A
C131R001	Spondin-1		P35447	Spondin-1
C135R001	UNKNOWN
C142R001	Nuclear migration protein nudC	513277	Q17QG2	Nuclear migration protein nudC
C145R001	UNKNOWN
C151R001	R3H domain-containing protein C19orf22 homolog	109284	Q4VBF2	R3H domain-containing protein C19orf22 homolog
C154R001	Serine/threonine-protein kinase ULK3	734568	Q4V7Q6	Serine/threonine-protein kinase ULK3
C170R001	UNKNOWN
C181R001	AP-3 complex subunit mu-1	26985	Q9Y2T2	AP-3 complex subunit mu-1
C183R001	Estradiol 17-beta-dehydrogenase 8	361802	Q6MGB5	Estradiol 17-beta-dehydrogenase 8
C187R001	Histone-lysine N-methyltransferase SETD7		Q7Z0G7	Histone-lysine N-methyltransferase SETD7
C193R001	Mitochondrial import receptor subunit TOM20 homolog	436971	Q6DH66	Mitochondrial import receptor subunit TOM20 homolog
C194R001	UNKNOWN
C200R001	UNKNOWN
C202R001	26S proteasome non-ATPase regulatory subunit 6	66413	Q99JI4	26S proteasome non-ATPase regulatory subunit 6
C203R001	Low affinity cationic amino acid transporter 2	6542	P52569	Low affinity cationic amino acid transporter 2
C212R001	UNKNOWN
C213R001	F-actin-capping protein subunit alpha	37387	Q9W2N0	F-actin-capping protein subunit alpha
C227R001	Glyoxylate reductase/hydroxypyruvate reductase	76238	Q91Z53	Glyoxylate reductase/hydroxypyruvate reductase
C228R001	Dual specificity protein phosphatase 10	11221	Q9Y6W6	Dual specificity protein phosphatase 10
C230R001	Phenylalanyl-tRNA synthetase alpha chain	692329	Q1JPX3	Phenylalanyl-tRNA synthetase alpha chain
C231R001	Troponin C, isoform 1		P21797	Troponin C, isoform 1
C236R001	Transcription initiation factor TFIID subunit 4	39765	P47825	Transcription initiation factor TFIID subunit 4
C240R001	Phosphatidylinositol-4-phosphate 5-kinase 5	818720	Q9SLG9	Phosphatidylinositol-4-phosphate 5-kinase 5
C245R001	UNKNOWN
C017R002	DNA polymerase epsilon subunit 2	423567	Q5ZKQ6	DNA polymerase epsilon subunit 2
C022R002	UNKNOWN
C027R002	Dual specificity phosphatase DUPD1		P0C599	Dual specificity phosphatase DUPD1
C028R002	Voltage-gated potassium channel subunit beta-2	29738	P62483	Voltage-gated potassium channel subunit beta-2
C030R002	Serine-arginine protein 55		P26686	Serine-arginine protein 55
C036R002	UNKNOWN
C038R002	Saposin-D		P07602	Saposin-D
C040R002	E3 ubiquitin-protein ligase HUWE1		Q7TMY8	E3 ubiquitin-protein ligase HUWE1
C041R002	Extended synaptotagmin-3	83850	A0FGR9	Extended synaptotagmin-3
C043R002	Protein preli-like	35969	Q9V579	Protein preli-like
C049R002	Dehydrogenase/reductase SDR family member 11	395172	Q71R50	Dehydrogenase/reductase SDR family member 11
C053R002	Complement component 1 Q subcomponent-binding protein, mitochondrial	29681	O35796	Complement component 1 Q subcomponent-binding protein, mitochondrial
C062R002	UNKNOWN
C073R002	Lectin_C, Lectin C-type domain. This family includes both long and short form C-type.
C075R002	Fumarylacetoacetate hydrolase domain-containing protein 1 homolog	8619830	Q86I22	Fumarylacetoacetate hydrolase domain-containing protein 1 homolog
C078R002	Probable ATP-dependent RNA helicase pitchoune	42595	Q9VD51	Probable ATP-dependent RNA helicase pitchoune
C091R002	Ras-related protein Rab-12	19328	P35283	Ras-related protein Rab-12
C097R002	Methylosome subunit pICln	398038	P54106	Methylosome subunit pICln
C098R002	UNKNOWN
C100R002	UNKNOWN
C104R002	60S ribosomal protein L18		Q90YV0	60S ribosomal protein L18
C106R002	Uncharacterized protein KIAA0564 homolog	219189	Q8CC88	Uncharacterized protein KIAA0564 homolog
C110R002	Dehydrogenase/reductase SDR family member 1	52585	Q99L04	Dehydrogenase/reductase SDR family member 1
C119R002	Ankyrin repeat domain-containing protein 16	320816	A2AS55	Ankyrin repeat domain-containing protein 16
C120R002	UNKNOWN
C138R002	Zinc transporter ZIP11	549475	Q28J44	Zinc transporter ZIP11
C139R002	Ryanodine receptor 44F		Q24498	Ryanodine receptor 44F
C140R002	UNKNOWN
C145R002	Fumarylacetoacetate hydrolase domain-containing protein 2	444668	Q6GLT8	Fumarylacetoacetate hydrolase domain-containing protein 2
C149R002	15 kDa selenoprotein	352923	Q802F3	15 kDa selenoprotein
C153R002	UNKNOWN
C155R002	UNKNOWN
C165R002	UNKNOWN
C168R002	V-type proton ATPase subunit d 1	31342	Q9W4P5	V-type proton ATPase subunit d 1
C171R002	Nascent polypeptide-associated complex subunit alpha	513312	Q5E9A1	Nascent polypeptide-associated complex subunit alpha
C177R002	NDUF_B5, NADH:ubiquinone oxidoreductase, NDUFB5/SGDH subunit. Members of this family mediate the transfer of electrons from NADH to the respiratory chain. The immediate electron acceptor for the enzyme is believed to be ubiquinone, the reaction that occurs being: NADH + ubiquinone = NAD(+) + ubiquinol.
C183R002	Polymerase acidic protein	5075734	P27194	Polymerase acidic protein
C194R002	I-set, Immunoglobulin I-set domain.
C195R002	UNKNOWN
C197R002	Kelch-like protein 34	257240	Q8N239	Kelch-like protein 34
C199R002	Troponin I		P05547	Troponin I
C201R002	UNKNOWN
C204R002	SET and MYND domain-containing protein 4	114826	Q8IYR2	SET and MYND domain-containing protein 4
C207R002	Peroxiredoxin-4	10549	Q13162	Peroxiredoxin-4
C209R002	Coatomer subunit zeta-1	281707	P35604	Coatomer subunit zeta-1
C213R002	Bystin	5887806	A9UNU6	Bystin
C217R002	UNKNOWN
C218R002	Nucleoprotein	911726	Q65474	Nucleoprotein
C219R002	UNKNOWN
C226R002	DNA replication licensing factor MCM2	4171	P49736	DNA replication licensing factor MCM2
C227R002	Hexokinase type 2	43191	Q9NFT7	Hexokinase type 2
C234R002	UNKNOWN
C245R002	26S proteasome non-ATPase regulatory subunit 2	539784	P56701	26S proteasome non-ATPase regulatory subunit 2
C246R002	Probable adenylate kinase isoenzyme F38B2.4	181317	Q20140	Probable adenylate kinase isoenzyme F38B2.4
C248R002	Protein FAM192A	102122	Q91WE2	Protein FAM192A
C020R003	UNKNOWN
C024R003	RRP15-like protein	51018	Q9Y3B9	RRP15-like protein
C030R003	Charged multivesicular body protein 2a	448496	Q6DFS6	Charged multivesicular body protein 2a
C034R003	Histone chaperone asf1	40141	Q9V464	Histone chaperone asf1
C038R003	Endothelial monocyte-activating polypeptide 2		O54873	Endothelial monocyte-activating polypeptide 2
C047R003	ADP-ribosylation factor-like protein 1	39745	P25160	ADP-ribosylation factor-like protein 1
C048R003	Regulation of nuclear pre-mRNA domain-containing protein 1B	58490	Q9NQG5	Regulation of nuclear pre-mRNA domain-containing protein 1B
C050R003	BTB/POZ domain-containing protein KCTD5	100125308	A5PKG7	BTB/POZ domain-containing protein KCTD5
C051R003	UNKNOWN
C053R003	LIX1-like protein	280411	Q8BQ89	LIX1-like protein
C054R003	[Pyruvate dehydrogenase [lipoamide]] kinase, mitochondrial	35970	P91622	[Pyruvate dehydrogenase [lipoamide]] kinase, mitochondrial
C056R003	UNKNOWN
C058R003	N-acylneuraminate cytidylyltransferase		P69060	N-acylneuraminate cytidylyltransferase
C059R003	Nuclear receptor coactivator 5	228869	Q91W39	Nuclear receptor coactivator 5
C066R003	UNKNOWN
C067R003	Uncharacterized protein C4B3.18	2539367	Q9USK7	Uncharacterized protein C4B3.18
C070R003	Thioredoxin-like protein 1	2541028	Q9USR1	Thioredoxin-like protein 1
C074R003	UNKNOWN
C076R003	Splicing factor, arginine/serine-rich 7	507066	Q3T106	Splicing factor, arginine/serine-rich 7
C078R003	2-aminoethanethiol dioxygenase	211488	Q6PDY2	2-aminoethanethiol dioxygenase
C081R003	Protein N-terminal glutamine amidohydrolase	55093	Q96HA8	Protein N-terminal glutamine amidohydrolase
C086R003	Mitochondrial import inner membrane translocase subunit Tim8	32081	Q9Y1A3	Mitochondrial import inner membrane translocase subunit Tim8
C090R003	DNA repair protein complementing XP-A cells homolog	31357	P28518	DNA repair protein complementing XP-A cells homolog
C093R003	Proliferating cell nuclear antigen		O16852	Proliferating cell nuclear antigen
C097R003	ADP-ribosylation factor 1 sp|P61210.2|ARF1_LOCMI RecName: Full=ADP-ribosylation factor 1	40506	P61209	ADP-ribosylation factor 1 sp|P61210.2|ARF1_LOCMI RecName: Full=ADP-ribosylation factor 1
C098R003	UNKNOWN
C099R003	UNKNOWN
C100R003	UNKNOWN
C105R003	UNKNOWN
C111R003	Cytosolic 5-nucleotidase III-like protein B	398553	Q2TAG6	Cytosolic 5-nucleotidase III-like protein B
C113R003	Protein SEC13 homolog	110379	Q9D1M0	Protein SEC13 homolog
C117R003	Uncharacterized protein C10orf58 homolog	361118	Q6AXX6	Uncharacterized protein C10orf58 homolog
C118R003	Serine/threonine-protein phosphatase Pgam5, mitochondrial	6565640	B4JMM7	Serine/threonine-protein phosphatase Pgam5, mitochondrial
C130R003	Dihydrolipoyllysine-residue succinyltransferase component of 2-oxoglutarate dehydrogenase complex, mitochondrial		Q90512	Dihydrolipoyllysine-residue succinyltransferase component of 2-oxoglutarate dehydrogenase complex, mitochondrial
C134R003	UNKNOWN
C135R003	T-complex protein 1 subunit zeta	100008688	O77622	T-complex protein 1 subunit zeta
C136R003	Actin-related protein 10	511083	Q3ZBD2	Actin-related protein 10
C137R003	Long-chain-fatty-acid--CoA ligase ACSBG2	328845	Q2XU92	Long-chain-fatty-acid--CoA ligase ACSBG2
C139R003	Uncharacterized protein C20orf72	92667	Q9BQP7	Uncharacterized protein C20orf72
C140R003	UNKNOWN
C143R003	Nucleoporin NUP85	445007	Q8R480	Nucleoporin NUP85
C148R003	Troponin T		Q9XZ71	Troponin T
C149R003	Dihydrolipoyllysine-residue succinyltransferase component of 2-oxoglutarate dehydrogenase complex, mitochondrial		Q90512	Dihydrolipoyllysine-residue succinyltransferase component of 2-oxoglutarate dehydrogenase complex, mitochondrial
C150R003	Protein AF-10	8028	P55197	Protein AF-10
C153R003	AMME syndrome candidate gene 1 protein homolog	56068	Q9JHT5	AMME syndrome candidate gene 1 protein homolog
C154R003	UNKNOWN
C155R003	Zinc metalloproteinase nas-15	180426	P55115	Zinc metalloproteinase nas-15
C160R003	Uncharacterized oxidoreductase ZK1290.5	191555	Q09632	Uncharacterized oxidoreductase ZK1290.5
C165R003	UNKNOWN
C166R003	Uncharacterized protein C6orf168	84553	Q5TGI0	Uncharacterized protein C6orf168
C170R003	Cysteine-rich with EGF-like domain protein 2	393495	Q7SXF6	Cysteine-rich with EGF-like domain protein 2
C180R003	UNKNOWN
C186R003	UNKNOWN
C187R003	Succinate-semialdehyde dehydrogenase, mitochondrial		Q3MSM3	Succinate-semialdehyde dehydrogenase, mitochondrial
C188R003	Surfeit locus protein 4 homolog	41864	O18405	Surfeit locus protein 4 homolog
C193R003	Glycylpeptide N-tetradecanoyltransferase 1	100174462	Q5RAF3	Glycylpeptide N-tetradecanoyltransferase 1
C196R003	Carboxylesterase 8		Q8R0W5	Carboxylesterase 8
C208R003	Actin-related protein 3	38898	P32392	Actin-related protein 3
C209R003	Chaperone protein dnaJ 15	843166	Q9ZSY2	Chaperone protein dnaJ 15
C213R003	Mitochondrial inner membrane protease ATP23 homolog	379946	Q7T0P7	Mitochondrial inner membrane protease ATP23 homolog
C216R003	Flotillin-1	36726	O61491	Flotillin-1
C217R003	UNKNOWN
C232R003	Exosome component 10		P56960	Exosome component 10
C233R003	Ras-related protein Rab-33B	100173632	Q5R615	Ras-related protein Rab-33B
C237R003	WD repeat domain phosphoinositide-interacting protein 3	417339	Q5ZL16	WD repeat domain phosphoinositide-interacting protein 3
C238R003	Peflin	495978	Q5PQ53	Peflin
C241R003	Phosphatidylinositol-4-phosphate 5-kinase 5	818720	Q9SLG9	Phosphatidylinositol-4-phosphate 5-kinase 5
C250R003	U2-associated protein SR140		Q6NV83	U2-associated protein SR140
C019R004	Ubiquinone biosynthesis monooxygenase COQ6 homolog	8628154	Q54EN1	Ubiquinone biosynthesis monooxygenase COQ6 homolog
C020R004	Pyruvate kinase	42620	O62619	Pyruvate kinase
C021R004	UNKNOWN
C031R004	Sperm-associated antigen 7 homolog	394100	Q7SYJ9	Sperm-associated antigen 7 homolog
C035R004	Eukaryotic translation initiation factor 3 subunit G	393974	Q6DRC4	Eukaryotic translation initiation factor 3 subunit G
C037R004	UNKNOWN
C040R004	Splicing factor, arginine/serine-rich 7	507066	Q3T106	Splicing factor, arginine/serine-rich 7
C047R004	UNKNOWN
C055R004	Isochorismatase domain-containing protein 2, mitochondrial	448545	Q6DF67	Isochorismatase domain-containing protein 2, mitochondrial
C057R004	Transcription factor 25		Q8R3L2	Transcription factor 25
C060R004	Glutathione S-transferase 1, isoform D	1273988	Q93113	Glutathione S-transferase 1, isoform D
C063R004	Elongation factor 1-gamma		P12261	Elongation factor 1-gamma
C068R004	Serine-threonine kinase receptor-associated protein	297699	Q5XIG8	Serine-threonine kinase receptor-associated protein
C070R004	Influenza virus NS1A-binding protein homolog	446327	Q6DFU2	Influenza virus NS1A-binding protein homolog
C073R004	UNKNOWN
C080R004	Vacuolar protein sorting-associated protein 52 homolog	6293	Q8N1B4	Vacuolar protein sorting-associated protein 52 homolog
C085R004	UNKNOWN
C093R004	Ubiquitin-conjugating enzyme E2 L3	7332	P68036	Ubiquitin-conjugating enzyme E2 L3
C094R004	UNKNOWN
C098R004	Transcriptional activator protein Pur-beta	5814	Q96QR8	Transcriptional activator protein Pur-beta
C099R004	UNKNOWN
C104R004	UNKNOWN
C107R004	ATP-dependent RNA helicase DDX54	71990	Q8K4L0	ATP-dependent RNA helicase DDX54
C117R004	Thiamine-triphosphatase	105663	Q8JZL3	Thiamine-triphosphatase
C121R004	UNKNOWN
C125R004	60S ribosomal protein L44		Q9NB33	60S ribosomal protein L44
C129R004	KRR1 small subunit processome component homolog	11103	Q13601	KRR1 small subunit processome component homolog
C133R004	Proteasome subunit beta type-2	516919	Q5E9K0	Proteasome subunit beta type-2
C137R004	UNKNOWN
C138R004	ATG13, Autophagy-related protein 13. Members of this family of phosphoproteins are involved in cytoplasm to vacuole transport (Cvt), and more specifically in Cvt vesicle formation. They are probably involved in the switching machinery regulating the conversion between the Cvt pathway and autophagy. Finally, ATG13 is also required for glycogen storage.
C143R004	Tetratricopeptide repeat protein 15	217449	Q8K2L8	Tetratricopeptide repeat protein 15
C145R004	UNKNOWN
C146R004	Transcriptional activator protein Pur-beta	393519	Q6PHK6	Transcriptional activator protein Pur-beta
C149R004	Flagellar calcium-binding protein		Q27052	Flagellar calcium-binding protein
C166R004	UNKNOWN
C171R004	Glycogen phosphorylase, brain form	505560	Q3B7M9	Glycogen phosphorylase, brain form
C175R004	Long chain 3-hydroxyacyl-CoA dehydrogenase	3030	P40939	Long chain 3-hydroxyacyl-CoA dehydrogenase
C185R004	Smc, Chromosome segregation ATPases [Cell division and chromosome partitioning].
C187R004	Ras-like protein		P87018	Ras-like protein
C191R004	UNKNOWN
C193R004	Neuralized-like protein 4	84461	Q96JN8	Neuralized-like protein 4
C195R004	Succinate dehydrogenase cytochrome b560 subunit, mitochondrial	6391	Q99643	Succinate dehydrogenase cytochrome b560 subunit, mitochondrial
C198R004	Peroxiredoxin 1	53578	Q9V3P0	Peroxiredoxin 1
C206R004	UNKNOWN
C212R004	DEAD-box helicase Dbp80		O61305	DEAD-box helicase Dbp80
C213R004	UNKNOWN
C218R004	Lysyl oxidase homolog 2		Q5RFQ6	Lysyl oxidase homolog 2
C219R004	UNKNOWN
C223R004	Cytochrome c oxidase subunit 5A, mitochondrial	41432	Q94514	Cytochrome c oxidase subunit 5A, mitochondrial
C224R004	UNKNOWN
C230R004	KRR1 small subunit processome component homolog	11103	Q13601	KRR1 small subunit processome component homolog
C232R004	TBC1 domain family member 4		Q8BYJ6	TBC1 domain family member 4
C236R004	UNKNOWN
C240R004	Cadherin-23	114102	P58365	Cadherin-23
C244R004	KU, BPTI/Kunitz family of serine protease inhibitors. Serine protease inhibitors. One member of the family is encoded by an alternatively-spliced form of Alzheimers amyloid beta-protein.
C246R004	UNKNOWN
C250R004	Epimerase family protein SDR39U1	520897	Q17QH8	Epimerase family protein SDR39U1
C252R004	UNKNOWN
C015R005	Methylosome subunit pICln	398038	P54106	Methylosome subunit pICln
C022R005	Plasmodium_HRP, Plasmodium histidine-rich protein (HRPII/III). This family consists of several histidine-rich protein II and III sequence from Plasmodium falciparum.
C026R005	Neutral and basic amino acid transport protein rBAT	29484	Q64319	Neutral and basic amino acid transport protein rBAT
C027R005	UNKNOWN
C029R005	UNKNOWN
C035R005	UNKNOWN
C037R005	ATP-dependent RNA helicase DDX24		Q9ESV0	ATP-dependent RNA helicase DDX24
C041R005	Dual specificity mitogen-activated protein kinase kinase 2		Q07192	Dual specificity mitogen-activated protein kinase kinase 2
C044R005	UNKNOWN
C047R005	Angio-associated migratory cell protein	767919	Q3SZK1	Angio-associated migratory cell protein
C060R005	Cytochrome P450 3A9		P51538	Cytochrome P450 3A9
C064R005	UNKNOWN
C072R005	Methylmalonic aciduria type A homolog, mitochondrial	109136	Q8C7H1	Methylmalonic aciduria type A homolog, mitochondrial
C075R005	UNKNOWN
C083R005	Integrin beta-PS	44885	P11584	Integrin beta-PS
C088R005	UNKNOWN
C089R005	24-dehydrocholesterol reductase		Q60HC5	24-dehydrocholesterol reductase
C092R005	UNKNOWN
C093R005	MOSC domain-containing protein 2, mitochondrial	54996	Q969Z3	MOSC domain-containing protein 2, mitochondrial
C094R005	MntH, Mn2+ and Fe2+ transporters of the NRAMP family [Inorganic ion transport and metabolism].
C096R005	Pyrroline-5-carboxylate reductase		Q04708	Pyrroline-5-carboxylate reductase
C101R005	UNKNOWN
C106R005	Probable cytochrome P450 9f2	41520	Q9VG82	Probable cytochrome P450 9f2
C109R005	CHK, ZnF_C4 abd HLH domain containing kinases domain. subfamily of choline kinases.
C110R005	UNKNOWN
C113R005	IST1 homolog	307833	Q568Z6	IST1 homolog
C115R005	Serine/threonine-protein kinase Doa	43415	P49762	Serine/threonine-protein kinase Doa
C116R005	Pin2-interacting protein X1	72400	Q9CZX5	Pin2-interacting protein X1
C117R005	26S protease regulatory subunit 6B		P46507	26S protease regulatory subunit 6B
C118R005	Chromobox protein homolog 1	10951	P83916	Chromobox protein homolog 1
C124R005	Apoptosis inhibitor 5	8539	Q9BZZ5	Apoptosis inhibitor 5
C128R005	Isochorismatase domain-containing protein 2, mitochondrial	448545	Q6DF67	Isochorismatase domain-containing protein 2, mitochondrial
C129R005	LIX1-like protein	280411	Q8BQ89	LIX1-like protein
C132R005	Serine/threonine-protein phosphatase 4 catalytic subunit	5531	P60510	Serine/threonine-protein phosphatase 4 catalytic subunit
C136R005	Eukaryotic initiation factor 4A-II		Q4R4Y9	Eukaryotic initiation factor 4A-II
C143R005	Nucleolar protein 56	67134	Q9D6Z1	Nucleolar protein 56
C144R005	UNKNOWN
C149R005	DNA-directed RNA polymerase I subunit RPA1	36617	P91875	DNA-directed RNA polymerase I subunit RPA1
C150R005	Histone H3.2 sp|Q4QRF4.3|H32_DANRE RecName: Full=Histone H3.2 sp|Q28D37.3|H32_XENTR RecName: Full=Histone H3.2 sp|P84227.2|H32_BOVIN RecName: Full=Histone H3.2 sp|P84231.2|H32_ICTBU RecName: Full=Histone H3.2 sp|P84232.2|H32_PORAF RecName: Full=Histone H3.2	318847; 3771723; 3771729; 3771771; 3771792; 3771959; 3772032; 3772149; 3772163; 3772173; 3772189; 3772191; 3772198; 3772231; 3772370; 3772374; 3772421; 3772489; 3772517; 3772518; 3772552; 3772607; 3772619	P02299	Histone H3.2 sp|Q4QRF4.3|H32_DANRE RecName: Full=Histone H3.2 sp|Q28D37.3|H32_XENTR RecName: Full=Histone H3.2 sp|P84227.2|H32_BOVIN RecName: Full=Histone H3.2 sp|P84231.2|H32_ICTBU RecName: Full=Histone H3.2 sp|P84232.2|H32_PORAF RecName: Full=Histone H3.2
C153R005	Titin		A2ASS6	Titin
C154R005	26S protease regulatory subunit 4	42828	P48601	26S protease regulatory subunit 4
C161R005	Solute carrier family 25 member 36	424817	Q5ZKP7	Solute carrier family 25 member 36
C162R005	Thioredoxin domain-containing protein 15	69672	Q6P6J9	Thioredoxin domain-containing protein 15
C163R005	Lipoyl synthase, mitochondrial	305348	Q5XIH4	Lipoyl synthase, mitochondrial
C165R005	Apoptosis-inducing factor 3	150209	Q96NN9	Apoptosis-inducing factor 3
C169R005	KU, BPTI/Kunitz family of serine protease inhibitors. Serine protease inhibitors. One member of the family is encoded by an alternatively-spliced form of Alzheimers amyloid beta-protein.
C171R005	UNKNOWN
C173R005	Regulation of nuclear pre-mRNA domain-containing protein 1B	58490	Q9NQG5	Regulation of nuclear pre-mRNA domain-containing protein 1B
C184R005	Protein disulfide-isomerase A5	511603	Q2KIL5	Protein disulfide-isomerase A5
C186R005	D-lactate dehydrogenase	946315	P52643	D-lactate dehydrogenase
C188R005	CTD small phosphatase-like protein	408252	Q9PTJ6	CTD small phosphatase-like protein
C189R005	Neutral alpha-glucosidase AB	23193	Q14697	Neutral alpha-glucosidase AB
C196R005	Tubulin polyglutamylase TTLL4	67534	Q80UG8	Tubulin polyglutamylase TTLL4
C202R005	MICAL-like protein 2	79778	Q8IY33	MICAL-like protein 2
C208R005	Heat shock cognate 71 kDa protein		Q5NVM9	Heat shock cognate 71 kDa protein
C220R005	Proline dehydrogenase, mitochondrial		Q04499	Proline dehydrogenase, mitochondrial
C221R005	Src substrate cortactin		Q60598	Src substrate cortactin
C222R005	UNKNOWN
C234R005	UNKNOWN
C235R005	Probable saccharopine dehydrogenase	51097	Q8NBX0	Probable saccharopine dehydrogenase
C238R005	Structural maintenance of chromosomes protein 2	397800	P50533	Structural maintenance of chromosomes protein 2
C243R005	UNKNOWN
C246R005	Myosin heavy chain, muscle		P05661	Myosin heavy chain, muscle
C247R005	Ribose-5-phosphate isomerase	19895	P47968	Ribose-5-phosphate isomerase
C014R006	Tissue factor pathway inhibitor	29436	Q02445	Tissue factor pathway inhibitor
C016R006	Solute carrier family 17 member 9	63910	Q9BYT1	Solute carrier family 17 member 9
C018R006	Chitin_bind_4, Insect cuticle protein. Many insect cuticular proteins include a 35-36 amino acid motif known as the R&R consensus. The extensive conservation of this region led to the suggestion that it functions to bind chitin. Provocatively, it has no sequence similarity to the well-known cysteine-containing chitin-binding domain found in chitinases and some peritrophic membrane proteins. Chiti…
C023R006	Pre-mRNA-processing factor 6	68879	Q91YR7	Pre-mRNA-processing factor 6
C027R006	Succinyl-CoA ligase [GDP-forming] subunit alpha, mitochondrial	38447	Q94522	Succinyl-CoA ligase [GDP-forming] subunit alpha, mitochondrial
C028R006	UNKNOWN
C033R006	Polyadenylate-binding protein	37070	P21187	Polyadenylate-binding protein
C045R006	zf-CXXC, CXXC zinc finger domain. This domain contains eight conserved cysteine residues that bind to two zinc ions. The CXXC domain is found in a variety of chromatin-associated proteins. This domain binds to nonmethyl-CpG dinucleotides. The domain is characterised by two CGXCXXC repeats. The RecQ helicase has a single repeat that also binds to zinc, but this has not been included in this family…
C047R006	WD repeat-containing protein 3	10885	Q9UNX4	WD repeat-containing protein 3
C054R006	STE20-like serine/threonine-protein kinase		O55092	STE20-like serine/threonine-protein kinase
C055R006	UNKNOWN
C056R006	Probable ATP-dependent RNA helicase DDX4		Q4R5S7	Probable ATP-dependent RNA helicase DDX4
C057R006	Serine/threonine-protein phosphatase PP1-gamma catalytic subunit B	380598	Q7SZ10	Serine/threonine-protein phosphatase PP1-gamma catalytic subunit B
C058R006	Cytochrome c oxidase subunit 5B, mitochondrial	287012	P00428	Cytochrome c oxidase subunit 5B, mitochondrial
C060R006	Laminin subunit alpha	38723	Q00174	Laminin subunit alpha
C061R006	UNKNOWN
C075R006	Apoptosis 2 inhibitor	36748	Q24307	Apoptosis 2 inhibitor
C077R006	Antichymotrypsin-2		P80034	Antichymotrypsin-2
C083R006	UNKNOWN
C086R006	Lipoyl synthase, mitochondrial	305348	Q5XIH4	Lipoyl synthase, mitochondrial
C089R006	UBX domain-containing protein 1-B	444653	Q6GLV4	UBX domain-containing protein 1-B
C093R006	GTP-binding protein 1	513922	Q58DC5	GTP-binding protein 1
C101R006	60S ribosomal protein L15	3354918	O17445	60S ribosomal protein L15
C104R006	UNKNOWN
C113R006	synapt_SV2, This model describes a tightly conserved subfamily of the larger family of sugar (and other) transporters described by pfam00083. Members of this subfamily include closely related forms SV2A and SV2B of synaptic vesicle protein from vertebrates and a more distantly related homolog (below trusted cutoff) from Drosophila melanogaster. Members are predicted to have two sets of six transm…
C116R006	60S ribosomal protein L8 sp|Q95V39.1|RL8_SPOFR RecName: Full=60S ribosomal protein L8		Q6RYS3	60S ribosomal protein L8 sp|Q95V39.1|RL8_SPOFR RecName: Full=60S ribosomal protein L8
C117R006	Nuclear valosin-containing protein-like	4931	O15381	Nuclear valosin-containing protein-like
C118R006	SapB, Saposin (B) Domains. Present in multiple copies in prosaposin and in pulmonary surfactant-associated protein B. In plant aspartic proteinases, a saposin domain is circularly permuted. This causes the prediction algorithm to predict two such domains, where only one is truly present.
C121R006	Troponin I		P05547	Troponin I
C122R006	EH domain-containing protein 3	192249	Q8R491	EH domain-containing protein 3
C124R006	Epidermal retinol dehydrogenase 2	195814	Q8N3Y7	Epidermal retinol dehydrogenase 2
C128R006	Glutathione S-transferase kappa 1	373156	Q9Y2Q3	Glutathione S-transferase kappa 1
C129R006	Acidic fibroblast growth factor intracellular-binding protein	58249	Q9JI19	Acidic fibroblast growth factor intracellular-binding protein
C131R006	UNKNOWN
C132R006	Carboxypeptidase M	70574	Q80V42	Carboxypeptidase M
C135R006	SET and MYND domain-containing protein 3	64754	Q9H7B4	SET and MYND domain-containing protein 3
C139R006	Putative U5 small nuclear ribonucleoprotein 200 kDa helicase	39737	Q9VUV9	Putative U5 small nuclear ribonucleoprotein 200 kDa helicase
C141R006	UNKNOWN
C144R006	Ubiquitin-conjugating enzyme E2 H	7328	P62256	Ubiquitin-conjugating enzyme E2 H
C145R006	UNKNOWN
C146R006	Dihydrolipoyllysine-residue acetyltransferase component of pyruvate dehydrogenase complex, mitochondrial	179945	Q19749	Dihydrolipoyllysine-residue acetyltransferase component of pyruvate dehydrogenase complex, mitochondrial
C148R006	Chitin_bind_4, Insect cuticle protein. Many insect cuticular proteins include a 35-36 amino acid motif known as the R&R consensus. The extensive conservation of this region led to the suggestion that it functions to bind chitin. Provocatively, it has no sequence similarity to the well-known cysteine-containing chitin-binding domain found in chitinases and some peritrophic membrane proteins. Chiti…
C149R006	Calreticulin	41166	P29413	Calreticulin
C151R006	UNKNOWN
C154R006	Fatty acid-binding protein		Q8MUC1	Fatty acid-binding protein
C155R006	FK506-binding protein 2	2892052	Q6CUZ8	FK506-binding protein 2
C156R006	Chaperone protein dnaJ 15	843166	Q9ZSY2	Chaperone protein dnaJ 15
C157R006	UNKNOWN
C158R006	UNKNOWN
C161R006	Complement component 1 Q subcomponent-binding protein, mitochondrial	29681	O35796	Complement component 1 Q subcomponent-binding protein, mitochondrial
C162R006	Mannose-P-dolichol utilization defect 1 protein		Q60441	Mannose-P-dolichol utilization defect 1 protein
C168R006	Golgin subfamily A member 7 sp|Q7Z5G4.2|GOGA7_HUMAN RecName: Full=Golgin subfamily A member 7	616809	Q5EA55	Golgin subfamily A member 7 sp|Q7Z5G4.2|GOGA7_HUMAN RecName: Full=Golgin subfamily A member 7
C177R006	UNKNOWN
C184R006	UNKNOWN
C185R006	RnaseH, RNase H (RNase HI) is an endonuclease that cleaves the RNA strand of an RNA/DNA hybrid in a not sequence-specific manner. One of the important functions of RNase H is to remove Okazaki fragments during DNA replication. RNase H knockout mice lack mitochondrial DNA replication and die as embryos. The retroviral reverse transcriptase contains an RNase H domain that plays an important role in…
C188R006	UNKNOWN
C191R006	UNKNOWN
C194R006	UNKNOWN
C197R006	Carboxypeptidase A2		P19222	Carboxypeptidase A2
C199R006	ND2, NADH dehydrogenase subunit 2; Provisional.
C201R006	UNKNOWN
C202R006	Actin, muscle		P49871	Actin, muscle
C207R006	Lysophosphatidylcholine acyltransferase 2-B	289439	Q4V8A1	Lysophosphatidylcholine acyltransferase 2-B
C209R006	Granulin-7		P28798	Granulin-7
C210R006	Pro-resilin	36880	Q9V7U0	Pro-resilin
C212R006	Axoneme-associated protein mst101(2)		Q08696	Axoneme-associated protein mst101(2)
C213R006	Calumenin-B		B5X4E0	Calumenin-B
C219R006	Acid sphingomyelinase-like phosphodiesterase 3b	27293	Q92485	Acid sphingomyelinase-like phosphodiesterase 3b
C221R006	UNKNOWN
C223R006	Candida_ALS, Candida agglutinin-like protein (ALS). This family consists of several agglutinin-like proteins from different Candida species. ALS genes of Candida albicans encode a family of cell-surface glycoproteins with a three-domain structure. Each Als protein has a relatively conserved N-terminal domain, a central domain consisting of a tandemly repeated motif, and a serine-threonine-rich C-…
C225R006	UNKNOWN
C227R006	RING finger protein unkempt	42738	Q86B79	RING finger protein unkempt
C232R006	Tetraspanin-13	526460	Q3ZBV0	Tetraspanin-13
C234R006	UNKNOWN
C242R006	Cuticle protein CP14.6		Q94984	Cuticle protein CP14.6
C245R006	Malate dehydrogenase, mitochondrial		Q4R568	Malate dehydrogenase, mitochondrial
C246R006	Protein lethal(2)essential for life	37744	P82147	Protein lethal(2)essential for life
C251R006	F-box-like/WD repeat-containing protein ebi	33212	Q95RJ9	F-box-like/WD repeat-containing protein ebi
C253R006	E3 SUMO-protein ligase RanBP2	5903	P49792	E3 SUMO-protein ligase RanBP2
C255R006	HIV Tat-specific factor 1 homolog	72459	Q8BGC0	HIV Tat-specific factor 1 homolog
C015R007	Matrix metalloproteinase-9		O18733	Matrix metalloproteinase-9
C016R007	UNKNOWN
C029R007	10 kDa heat shock protein, mitochondrial	100049361	Q9W6X3	10 kDa heat shock protein, mitochondrial
C032R007	tRNA wybutosine-synthesizing protein 1 homolog	735035	Q2KHP8	tRNA wybutosine-synthesizing protein 1 homolog
C039R007	Omega-3 fatty acid desaturase, endoplasmic reticulum	817548	P48623	Omega-3 fatty acid desaturase, endoplasmic reticulum
C042R007	U3 small nucleolar RNA-associated protein 14 homolog A	505324	Q3T0Q8	U3 small nucleolar RNA-associated protein 14 homolog A
C046R007	Cytochrome c oxidase copper chaperone	503668	Q6J3Q7	Cytochrome c oxidase copper chaperone
C052R007	UNKNOWN
C053R007	RAS and EF-hand domain-containing protein	780339	Q08CX1	RAS and EF-hand domain-containing protein
C054R007	T-complex protein 11-like protein 1	55346	Q9NUJ3	T-complex protein 11-like protein 1
C062R007	Probable histone deacetylase 1-B		O42227	Probable histone deacetylase 1-B
C068R007	DOMON domain-containing protein CG14681	3772559	Q9VGY6	DOMON domain-containing protein CG14681
C069R007	UNKNOWN
C073R007	Phosphatidate phosphatase LPIN2	9663	Q92539	Phosphatidate phosphatase LPIN2
C078R007	UNKNOWN
C084R007	Equilibrative nucleoside transporter 3		Q9BZD2	Equilibrative nucleoside transporter 3
C090R007	Cysteine dioxygenase type 1	393714	Q6NWZ9	Cysteine dioxygenase type 1
C096R007	Spectrin alpha chain, brain		P16546	Spectrin alpha chain, brain
C100R007	UNKNOWN
C101R007	Soluble calcium-activated nucleotidase 1	76025	Q8VCF1	Soluble calcium-activated nucleotidase 1
C105R007	UNKNOWN
C106R007	UNKNOWN
C111R007	UNKNOWN
C124R007	Smc, Chromosome segregation ATPases [Cell division and chromosome partitioning].
C126R007	Protein BCCIP homolog	41690	Q9VFR0	Protein BCCIP homolog
C128R007	Transmembrane protein 164	84187	Q5U3C3	Transmembrane protein 164
C129R007	Protein ARV1	515046	Q3SZW3	Protein ARV1
C138R007	Estrogen sulfotransferase	6783	P49888	Estrogen sulfotransferase
C140R007	UNKNOWN
C141R007	ChtBD2, Chitin-binding domain type 2.
C145R007	UNKNOWN
C146R007	Protein max	4149	P61244	Protein max
C147R007	Dihydropyrimidine dehydrogenase [NADP+]	100173131	Q5R895	Dihydropyrimidine dehydrogenase [NADP+]
C149R007	Sugar transporter ERD6-like 6	843859	Q9FRL3	Sugar transporter ERD6-like 6
C150R007	Transcription factor BTF3 homolog 4	539753	Q2KIY7	Transcription factor BTF3 homolog 4
C151R007	UNKNOWN
C155R007	UNKNOWN
C156R007	Troponin I		P05547	Troponin I
C157R007	U6 snRNA-associated Sm-like protein LSm1	67207	Q8VC85	U6 snRNA-associated Sm-like protein LSm1
C163R007	UNKNOWN
C166R007	NADH-ubiquinone oxidoreductase 75 kDa subunit, mitochondrial	301458	Q66HF1	NADH-ubiquinone oxidoreductase 75 kDa subunit, mitochondrial
C168R007	Fructose-2,6-bisphosphatase		O35552	Fructose-2,6-bisphosphatase
C170R007	UNKNOWN
C173R007	U3 small nucleolar RNA-associated protein 18 homolog	217109	Q5SSI6	U3 small nucleolar RNA-associated protein 18 homolog
C175R007	Peptidyl-tRNA hydrolase 2, mitochondrial	217057	Q8R2Y8	Peptidyl-tRNA hydrolase 2, mitochondrial
C179R007	Cell cycle checkpoint protein RAD17	19356	Q6NXW6	Cell cycle checkpoint protein RAD17
C185R007	DnaJ homolog subfamily C member 27	402784	Q6IMK3	DnaJ homolog subfamily C member 27
C187R007	UNKNOWN
C190R007	UNKNOWN
C192R007	NADPH oxidase 5	79400	Q96PH1	NADPH oxidase 5
C195R007	UNKNOWN
C201R007	Septin-2	42438	P54359	Septin-2
C204R007	28S ribosomal protein S35, mitochondrial	513438	Q2YDF6	28S ribosomal protein S35, mitochondrial
C214R007	Abhydrolase domain-containing protein 10, mitochondrial	100171612	Q5REX5	Abhydrolase domain-containing protein 10, mitochondrial
C216R007	Dihydropyrimidinase	1807	Q14117	Dihydropyrimidinase
C217R007	UNKNOWN
C218R007	Excitatory amino acid transporter 3	20510	P51906	Excitatory amino acid transporter 3
C220R007	Tissue factor pathway inhibitor	29436	Q02445	Tissue factor pathway inhibitor
C222R007	Serine/threonine-protein phosphatase 2A regulatory subunit B	100009404	Q28717	Serine/threonine-protein phosphatase 2A regulatory subunit B
C223R007	3-oxoacyl-[acyl-carrier-protein] reductase	897230	Q9X248	3-oxoacyl-[acyl-carrier-protein] reductase
C226R007	DNA polymerase delta subunit 2	5425	P49005	DNA polymerase delta subunit 2
C227R007	UNKNOWN
C239R007	39S ribosomal protein L40, mitochondrial	18100	Q9Z2Q5	39S ribosomal protein L40, mitochondrial
C247R007	Pyruvate kinase	42620	O62619	Pyruvate kinase
C248R007	Cullin-1	26965	Q9WTX6	Cullin-1
C251R007	UNKNOWN
C256R007	UNKNOWN
C010R008	UNKNOWN
C011R008	Nucleoside diphosphate kinase 7	29922	Q9Y5B8	Nucleoside diphosphate kinase 7
C019R008	Methyl-CpG-binding domain protein 2	17191	Q9Z2E1	Methyl-CpG-binding domain protein 2
C022R008	Sentrin-specific protease 1	223870	P59110	Sentrin-specific protease 1
C026R008	Alpha-2-macroglobulin receptor-associated protein	4043	P30533	Alpha-2-macroglobulin receptor-associated protein
C027R008	UNKNOWN
C031R008	UNKNOWN
C033R008	UNKNOWN
C035R008	UNKNOWN
C037R008	La-related protein 7	334956	Q7ZWE3	La-related protein 7
C040R008	FUN14 domain-containing protein 1		Q4RY26	FUN14 domain-containing protein 1
C047R008	26S protease regulatory subunit 7		P46471	26S protease regulatory subunit 7
C051R008	UNKNOWN
C053R008	Uracil phosphoribosyltransferase	404623	Q6NYU7	Uracil phosphoribosyltransferase
C054R008	Sodium/hydrogen exchanger 9	285195	Q8IVB4	Sodium/hydrogen exchanger 9
C055R008	UNKNOWN
C057R008	UNKNOWN
C058R008	TBC domain-containing protein kinase-like protein	422534	Q5F361	TBC domain-containing protein kinase-like protein
C068R008	UNKNOWN
C074R008	40S ribosomal protein S8		Q8WQI5	40S ribosomal protein S8
C078R008	OCIA domain-containing protein 1	37637	Q9W1X9	OCIA domain-containing protein 1
C081R008	Activating signal cointegrator 1 complex subunit 1	69090	Q9D8Z1	Activating signal cointegrator 1 complex subunit 1
C082R008	Ribonuclease UK114	15473	P52760	Ribonuclease UK114
C086R008	Sodium bicarbonate transporter-like protein 11	83959	Q8NBS3	Sodium bicarbonate transporter-like protein 11
C089R008	UNKNOWN
C092R008	Malate dehydrogenase, cytoplasmic	4190	P40925	Malate dehydrogenase, cytoplasmic
C098R008	ARF GTPase-activating protein GIT2	26431	Q9JLQ2	ARF GTPase-activating protein GIT2
C099R008	Uncharacterized protein C4orf29	80167	Q0P651	Uncharacterized protein C4orf29
C100R008	UNKNOWN
C102R008	UNKNOWN
C103R008	Transcription initiation factor TFIID subunit 13	6884	Q15543	Transcription initiation factor TFIID subunit 13
C105R008	Collagen alpha-3(V) chain	50509	P25940	Collagen alpha-3(V) chain
C112R008	Cuticle protein 6		P82119	Cuticle protein 6
C117R008	DNA-(apurinic or apyrimidinic site) lyase	11792	P28352	DNA-(apurinic or apyrimidinic site) lyase
C118R008	NSFL1 cofactor p47	55968	Q9UNZ2	NSFL1 cofactor p47
C122R008	tRNA selenocysteine 1-associated protein 1-like		Q4KM14	tRNA selenocysteine 1-associated protein 1-like
C123R008	Kynurenine--oxoglutarate transaminase 3	541589	Q58FK9	Kynurenine--oxoglutarate transaminase 3
C128R008	Peptide methionine sulfoxide reductase	39675	P08761	Peptide methionine sulfoxide reductase
C131R008	AT-rich interactive domain-containing protein 2		Q68CP9	AT-rich interactive domain-containing protein 2
C134R008	Adenosylhomocysteinase	32471	Q27580	Adenosylhomocysteinase
C137R008	Fatty acid-binding protein		Q17284	Fatty acid-binding protein
C139R008	UNKNOWN
C140R008	Transcription elongation regulator 1	10915	O14776	Transcription elongation regulator 1
C146R008	Cytochrome b561 domain-containing protein 2	523966	Q5E965	Cytochrome b561 domain-containing protein 2
C152R008	Major facilitator superfamily domain-containing protein 5	106073	Q921Y4	Major facilitator superfamily domain-containing protein 5
C153R008	UNKNOWN
C155R008	Smoothelin		Q921U8	Smoothelin
C156R008	UNKNOWN
C158R008	UNKNOWN
C160R008	UNKNOWN
C163R008	UNKNOWN
C165R008	DNA replication licensing factor mcm7-A	397852	Q91876	DNA replication licensing factor mcm7-A
C169R008	Ras-related protein Rab-8A	403773	P61007	Ras-related protein Rab-8A
C174R008	Pantothenate kinase 2, mitochondrial		Q9BZ23	Pantothenate kinase 2, mitochondrial
C182R008	Furin-like protease 2	32604	P30432	Furin-like protease 2
C185R008	UNKNOWN
C191R008	TLD domain-containing protein KIAA1609	74347	Q8K0P3	TLD domain-containing protein KIAA1609
C196R008	UNKNOWN
C197R008	Pre-mRNA-processing factor 19	28000	Q99KP6	Pre-mRNA-processing factor 19
C198R008	UNKNOWN
C200R008	Glycoprotein-N-acetylgalactosamine 3-beta-galactosyltransferase 1	34215	Q7K237	Glycoprotein-N-acetylgalactosamine 3-beta-galactosyltransferase 1
C201R008	UNKNOWN
C206R008	UNKNOWN
C207R008	UNKNOWN
C215R008	Synapse-associated protein 1	67043	Q9D5V6	Synapse-associated protein 1
C216R008	UNKNOWN
C218R008	Glycogenin-1	100009058	P13280	Glycogenin-1
C224R008	Endoplasmic reticulum-Golgi intermediate compartment protein 1	567774	Q4V8Y6	Endoplasmic reticulum-Golgi intermediate compartment protein 1
C225R008	Major vault protein	379630	Q6PF69	Major vault protein
C231R008	Tetraspannin, Tetraspanin family.
C238R008	3-hydroxyacyl-CoA dehydrogenase type-2	281809	O02691	3-hydroxyacyl-CoA dehydrogenase type-2
C240R008	Transmembrane emp24 domain-containing protein 2	100042343; 56334	Q9R0Q3	Transmembrane emp24 domain-containing protein 2
C247R008	UNKNOWN
C251R008	DnaJ homolog subfamily B member 6-A	734291	Q5FWN8	DnaJ homolog subfamily B member 6-A
C255R008	Galactoside 2-alpha-L-fucosyltransferase 2		O77487	Galactoside 2-alpha-L-fucosyltransferase 2
C257R008	UNKNOWN
C010R009	UNKNOWN
C013R009	Malate dehydrogenase, cytoplasmic	4190	P40925	Malate dehydrogenase, cytoplasmic
C017R009	Troponin I		P05547	Troponin I
C030R009	Proteasome subunit beta type-3	100135869	O73817	Proteasome subunit beta type-3
C042R009	JHBP, Juvenile hormone binding protein domains in insects. The juvenile hormone exerts pleiotropic functions during insect life cycles and its binding proteins regulate these functions.
C046R009	UNKNOWN
C047R009	UNKNOWN
C052R009	NEDD8-activating enzyme E1 regulatory subunit	573336	Q7SXP2	NEDD8-activating enzyme E1 regulatory subunit
C054R009	Ubiquitin-like domain-containing CTD phosphatase 1	416237	Q5ZJJ8	Ubiquitin-like domain-containing CTD phosphatase 1
C055R009	Cytoplasmic tRNA 2-thiolation protein 1	548460	Q5FW05	Cytoplasmic tRNA 2-thiolation protein 1
C058R009	Pro-resilin	36880	Q9V7U0	Pro-resilin
C061R009	Smoothelin		Q921U8	Smoothelin
C064R009	Paired amphipathic helix protein Sin3a	25942	Q96ST3	Paired amphipathic helix protein Sin3a
C068R009	Ceramide kinase	223753	Q8K4Q7	Ceramide kinase
C070R009	Protein Dr1	34875	Q9VJQ5	Protein Dr1
C072R009	Aminoacylase-1	109652	Q99JW2	Aminoacylase-1
C073R009	DEAD-box ATP-dependent RNA helicase 5	4342981	Q6YS30	DEAD-box ATP-dependent RNA helicase 5
C079R009	UNKNOWN
C080R009	ABC transporter G family member 20	8616035	Q8T674	ABC transporter G family member 20
C084R009	RING finger protein 113A	493640	Q67ER4	RING finger protein 113A
C085R009	DTW domain-containing protein 1	69185	Q9D8U7	DTW domain-containing protein 1
C093R009	UNKNOWN
C094R009	Exosome complex exonuclease RRP40	66362	Q7TQK4	Exosome complex exonuclease RRP40
C099R009	Transmembrane emp24 domain-containing protein 2	100042343; 56334	Q9R0Q3	Transmembrane emp24 domain-containing protein 2
C104R009	Cytochrome b5 domain-containing protein 2	548908	Q28FI8	Cytochrome b5 domain-containing protein 2
C111R009	N-acetyltransferase MAK3 homolog	122830	Q147X3	N-acetyltransferase MAK3 homolog
C115R009	UNKNOWN
C117R009	Uncharacterized protein CG1785	31810	Q9W3C2	Uncharacterized protein CG1785
C119R009	UNKNOWN
C124R009	Chitin_bind_4, Insect cuticle protein. Many insect cuticular proteins include a 35-36 amino acid motif known as the R&R consensus. The extensive conservation of this region led to the suggestion that it functions to bind chitin. Provocatively, it has no sequence similarity to the well-known cysteine-containing chitin-binding domain found in chitinases and some peritrophic membrane proteins. Chiti…
C129R009	YeiC_kinase_like, YeiC-like sugar kinase. Found in eukaryotes and bacteria, YeiC-like kinase is part of the ribokinase/pfkB sugar kinase superfamily. Its oligomerization state is unknown at this time..
C130R009	UNKNOWN
C131R009	UNKNOWN
C133R009	ANK, ankyrin repeats; ankyrin repeats mediate protein-protein interactions in very diverse families of proteins. The number of ANK repeats in a protein can range from 2 to over 20 (ankyrins, for example). ANK repeats may occur in combinations with other types of domains. The structural repeat unit contains two antiparallel helices and a beta-hairpin, repeats are stacked in a superhelical arrangem…
C134R009	Probable glutathione peroxidase 8-B	495339	Q5U583	Probable glutathione peroxidase 8-B
C142R009	Histone H3.3 sp|Q5E9F8.3|H33_BOVIN RecName: Full=Histone H3.3 sp|Q6P823.3|H33_XENTR RecName: Full=Histone H3.3 sp|Q6PI20.3|H33_DANRE RecName: Full=Histone H3.3 sp|Q6PI79.3|H33_XENLA RecName: Full=Histone H3.3	117056	P84245	Histone H3.3 sp|Q5E9F8.3|H33_BOVIN RecName: Full=Histone H3.3 sp|Q6P823.3|H33_XENTR RecName: Full=Histone H3.3 sp|Q6PI20.3|H33_DANRE RecName: Full=Histone H3.3 sp|Q6PI79.3|H33_XENLA RecName: Full=Histone H3.3
C148R009	Putative cystathionine gamma-lyase 2	174155	P55216	Putative cystathionine gamma-lyase 2
C149R009	Myosin-XV	51168	Q9UKN7	Myosin-XV
C151R009	Serine proteinase stubble catalytic chain	41958	Q05319	Serine proteinase stubble catalytic chain
C153R009	Protein cueball	6545668	B3NBB6	Protein cueball
C154R009	tRNA selenocysteine 1-associated protein 1	532582	Q1RMJ7	tRNA selenocysteine 1-associated protein 1
C164R009	UNKNOWN
C166R009	Membrane-associated progesterone receptor component 2	10424	O15173	Membrane-associated progesterone receptor component 2
C169R009	Trimeric intracellular cation channel type B	393145	Q7ZVP8	Trimeric intracellular cation channel type B
C174R009	Uncharacterized protein KIAA1370	56204	Q32MH5	Uncharacterized protein KIAA1370
C175R009	Fructose-bisphosphate aldolase		P07764	Fructose-bisphosphate aldolase
C184R009	UNKNOWN
C187R009	UNKNOWN
C189R009	UNKNOWN
C191R009	Putative phospholipase B-like 2 15 kDa form		Q3TCN2	Putative phospholipase B-like 2 15 kDa form
C195R009	Probable phospholipid-transporting ATPase IIB		P98195	Probable phospholipid-transporting ATPase IIB
C198R009	AP-2 complex subunit mu-1	770246	Q5ZMP6	AP-2 complex subunit mu-1
C202R009	DnaJ homolog subfamily C member 12	56521	Q9UKB3	DnaJ homolog subfamily C member 12
C205R009	5-3 exoribonuclease 2 homolog	33964	Q9VM71	5-3 exoribonuclease 2 homolog
C207R009	Negative elongation factor A	42520	Q86NP2	Negative elongation factor A
C208R009	Destabilase, Destabilase. Destabilase is an endo-epsilon(gamma-Glu)-Lys isopeptidase, which cleaves isopeptide bonds formed by transglutaminase (Factor XIIIa) between glutamine gamma-carboxamide and the epsilon-amino group of lysine.
C209R009	Bumetanide-sensitive sodium-(potassium)-chloride cotransporter		Q25479	Bumetanide-sensitive sodium-(potassium)-chloride cotransporter
C221R009	ATP-dependent helicase brm	39744	P25439	ATP-dependent helicase brm
C223R009	UNKNOWN
C235R009	MKI67 FHA domain-interacting nucleolar phosphoprotein-like	448106	Q6GL69	MKI67 FHA domain-interacting nucleolar phosphoprotein-like
C237R009	Vacuolar protein sorting-associated protein 16 homolog		Q920Q4	Vacuolar protein sorting-associated protein 16 homolog
C239R009	Estradiol 17-beta-dehydrogenase 8	361802	Q6MGB5	Estradiol 17-beta-dehydrogenase 8
C241R009	UNKNOWN
C244R009	Transmembrane BAX inhibitor motif-containing protein 4	51643	Q9HC24	Transmembrane BAX inhibitor motif-containing protein 4
C245R009	UNKNOWN
C252R009	Phospholysine phosphohistidine inorganic pyrophosphate phosphatase	734833	Q3B8E3	Phospholysine phosphohistidine inorganic pyrophosphate phosphatase
C253R009	UNKNOWN
C009R010	Lectin_C, Lectin C-type domain. This family includes both long and short form C-type.
C011R010	Protein MICAL-3	57553	Q7RTP6	Protein MICAL-3
C013R010	Tetratricopeptide repeat protein 7B	145567	Q86TV6	Tetratricopeptide repeat protein 7B
C024R010	UNKNOWN
C028R010	Transmembrane serine protease 8	30943	Q9QYZ9	Transmembrane serine protease 8
C029R010	Programmed cell death protein 5	100042424; 56330	P56812	Programmed cell death protein 5
C035R010	Protein grainyhead		P13002	Protein grainyhead
C036R010	Phosphatidylinositol 4,5-bisphosphate 5-phosphatase A		P59644	Phosphatidylinositol 4,5-bisphosphate 5-phosphatase A
C041R010	Integrin beta pat-3	175504	Q27874	Integrin beta pat-3
C042R010	UNKNOWN
C047R010	Proteasomal ubiquitin receptor ADRM1	796450	Q6NZ09	Proteasomal ubiquitin receptor ADRM1
C052R010	UNKNOWN
C054R010	Alanyl-tRNA synthetase, cytoplasmic	693023	P21894	Alanyl-tRNA synthetase, cytoplasmic
C057R010	Uncharacterized protein ZC395.10	175727	Q23280	Uncharacterized protein ZC395.10
C058R010	UNKNOWN
C064R010	UNKNOWN
C065R010	UNKNOWN
C075R010	UNKNOWN
C076R010	Zinc finger MYND domain-containing protein 11	10771	Q15326	Zinc finger MYND domain-containing protein 11
C079R010	Histone H2A.Z	426361	Q5ZMD6	Histone H2A.Z
C084R010	Pre-mRNA 3-end-processing factor FIP1	100172699	Q5RAA7	Pre-mRNA 3-end-processing factor FIP1
C086R010	Tubulin beta-1 chain		Q27U48	Tubulin beta-1 chain
C088R010	UNKNOWN
C091R010	26S proteasome non-ATPase regulatory subunit 10	5716	O75832	26S proteasome non-ATPase regulatory subunit 10
C092R010	Protein ariadne-1 homolog	25820	Q9Y4X5	Protein ariadne-1 homolog
C095R010	UNKNOWN
C101R010	Roundabout homolog 1	6091	Q9Y6N7	Roundabout homolog 1
C102R010	UNKNOWN
C103R010	Protein ariadne-1 homolog	25820	Q9Y4X5	Protein ariadne-1 homolog
C104R010	UNKNOWN
C105R010	Prefoldin subunit 1	100174451	Q5RAM7	Prefoldin subunit 1
C106R010	Putative aldehyde dehydrogenase family 7 member A1 homolog	175820	P46562	Putative aldehyde dehydrogenase family 7 member A1 homolog
C107R010	Plasminogen activator inhibitor 1 RNA-binding protein	66870	Q9CY58	Plasminogen activator inhibitor 1 RNA-binding protein
C108R010	Probable phosphorylase b kinase regulatory subunit alpha	31839	Q9W391	Probable phosphorylase b kinase regulatory subunit alpha
C110R010	UNKNOWN
C112R010	Lysosomal aspartic protease	5567565	Q03168	Lysosomal aspartic protease
C114R010	UNKNOWN
C119R010	Beta-galactoside alpha-2,6-sialyltransferase 2		Q701R0	Beta-galactoside alpha-2,6-sialyltransferase 2
C123R010	Sialidase		P23253	Sialidase
C127R010	Ras-related protein ORAB-1		P22125	Ras-related protein ORAB-1
C135R010	UNKNOWN
C136R010	Chitin_bind_4, Insect cuticle protein. Many insect cuticular proteins include a 35-36 amino acid motif known as the R&R consensus. The extensive conservation of this region led to the suggestion that it functions to bind chitin. Provocatively, it has no sequence similarity to the well-known cysteine-containing chitin-binding domain found in chitinases and some peritrophic membrane proteins. Chiti…
C138R010	Phosphatidylinositol transfer protein beta isoform	114561	P53812	Phosphatidylinositol transfer protein beta isoform
C143R010	Nardilysin	4898	O43847	Nardilysin
C148R010	UNKNOWN
C150R010	UNKNOWN
C158R010	NAD-dependent malic enzyme 62 kDa isoform, mitochondrial		P37221	NAD-dependent malic enzyme 62 kDa isoform, mitochondrial
C160R010	Pre-mRNA-splicing factor ATP-dependent RNA helicase PRP16	9785	Q92620	Pre-mRNA-splicing factor ATP-dependent RNA helicase PRP16
C161R010	NADH dehydrogenase [ubiquinone] 1 alpha subcomplex assembly factor 3	448535	Q6DFN1	NADH dehydrogenase [ubiquinone] 1 alpha subcomplex assembly factor 3
C164R010	RING finger protein nhl-1	176295	Q03601	RING finger protein nhl-1
C165R010	Eukaryotic initiation factor 4A-I	100173783	Q5R5F5	Eukaryotic initiation factor 4A-I
C169R010	tRNA wybutosine-synthesizing protein 2 homolog	516516	Q58D65	tRNA wybutosine-synthesizing protein 2 homolog
C172R010	UNKNOWN
C173R010	UNKNOWN
C175R010	UNKNOWN
C178R010	UNKNOWN
C183R010	Protein YIPF6	540347	A6QLC6	Protein YIPF6
C185R010	UNKNOWN
C190R010	Complement component 1 Q subcomponent-binding protein, mitochondrial	29681	O35796	Complement component 1 Q subcomponent-binding protein, mitochondrial
C193R010	CDGSH iron sulfur domain-containing protein 2 homolog	43459	Q9VAM6	CDGSH iron sulfur domain-containing protein 2 homolog
C199R010	Protein bicaudal C homolog 1-B	495436	Q5U4T7	Protein bicaudal C homolog 1-B
C202R010	Ubiquitin sp|P63051.1|UBIQ_FELCA RecName: Full=Ubiquitin sp|Q865C5.2|UBIQ_CAMDR RecName: Full=Ubiquitin sp|Q867C2.2|UBIQ_GORGO RecName: Full=Ubiquitin sp|Q867C3.2|UBIQ_PANTR RecName: Full=Ubiquitin sp|Q867C4.2|UBIQ_PONPY RecName: Full=Ubiquitin sp|Q8MKD1.2|UBIQ_HORSE RecName: Full=Ubiquitin sp|P62974.1|UBIQ_PIG RecName: Full=Ubiquitin sp|P62989.1|UBIQ_RAT RecName: Full=Ubiquitin sp|P62972.1|UBIQ_…	403722; 612529	P63049	Ubiquitin sp|P63051.1|UBIQ_FELCA RecName: Full=Ubiquitin sp|Q865C5.2|UBIQ_CAMDR RecName: Full=Ubiquitin sp|Q867C2.2|UBIQ_GORGO RecName: Full=Ubiquitin sp|Q867C3.2|UBIQ_PANTR RecName: Full=Ubiquitin sp|Q867C4.2|UBIQ_PONPY RecName: Full=Ubiquitin sp|Q8MKD1.2|UBIQ_HORSE RecName: Full=Ubiquitin sp|P62974.1|UBIQ_PIG RecName: Full=Ubiquitin sp|P62989.1|UBIQ_RAT RecName: Full=Ubiquitin sp|P62972.1|UBIQ_…
C204R010	Mitochondrial import receptor subunit TOM70	9868	O94826	Mitochondrial import receptor subunit TOM70
C212R010	UNKNOWN
C223R010	39S ribosomal protein L47, mitochondrial	57129	Q9HD33	39S ribosomal protein L47, mitochondrial
C228R010	UNKNOWN
C230R010	BTB/POZ domain-containing protein KCTD10	330171	Q922M3	BTB/POZ domain-containing protein KCTD10
C238R010	Sentrin-specific protease 1	223870	P59110	Sentrin-specific protease 1
C240R010	Eukaryotic peptide chain release factor GTP-binding subunit ERF3A		Q8R050	Eukaryotic peptide chain release factor GTP-binding subunit ERF3A
C243R010	UNKNOWN
C249R010	Protein LTV1 homolog	443630	Q4V838	Protein LTV1 homolog
C254R010	Eukaryotic translation initiation factor 3 subunit C	1278503	Q7PMU8	Eukaryotic translation initiation factor 3 subunit C
C255R010	UNKNOWN
C257R010	UNKNOWN
C007R011	Cytidine deaminase	72269	P56389	Cytidine deaminase
C019R011	UNKNOWN
C020R011	Polyadenylate-binding protein 1-A	379896	P20965	Polyadenylate-binding protein 1-A
C023R011	RNA methyltransferase-like protein 1	67390	Q5ND52	RNA methyltransferase-like protein 1
C029R011	UNKNOWN
C030R011	Small nuclear ribonucleoprotein Sm D3	6634	P62318	Small nuclear ribonucleoprotein Sm D3
C034R011	UNKNOWN
C035R011	Mpv17-like protein 2	448319	Q6DIY8	Mpv17-like protein 2
C040R011	Nucleoside diphosphate kinase 6	100170458	B3DL53	Nucleoside diphosphate kinase 6
C041R011	UNKNOWN
C045R011	NADH-ubiquinone oxidoreductase chain 4	807998	P48914	NADH-ubiquinone oxidoreductase chain 4
C052R011	Serine/threonine-protein kinase 6	397925	Q91820	Serine/threonine-protein kinase 6
C053R011	UNKNOWN
C056R011	Proclotting enzyme heavy chain		P21902	Proclotting enzyme heavy chain
C064R011	Endoplasmic reticulum resident protein ERp44	23071	Q9BS26	Endoplasmic reticulum resident protein ERp44
C065R011	Selenide, water dikinase	36587	O18373	Selenide, water dikinase
C066R011	Mesencephalic astrocyte-derived neurotrophic factor homolog	4802560	Q295V5	Mesencephalic astrocyte-derived neurotrophic factor homolog
C067R011	70 kDa peptidyl-prolyl isomerase		Q43207	70 kDa peptidyl-prolyl isomerase
C079R011	Ras-related protein Rab-35 sp|Q6PHN9.1|RAB35_MOUSE RecName: Full=Ras-related protein Rab-35	11021	Q15286	Ras-related protein Rab-35 sp|Q6PHN9.1|RAB35_MOUSE RecName: Full=Ras-related protein Rab-35
C082R011	UNKNOWN
C083R011	Phenylalanyl-tRNA synthetase alpha chain	692329	Q1JPX3	Phenylalanyl-tRNA synthetase alpha chain
C085R011	Importin-5	70572	Q8BKC5	Importin-5
C088R011	Carboxypeptidase B		P04069	Carboxypeptidase B
C092R011	UNKNOWN
C098R011	Squidulin		P14533	Squidulin
C100R011	3-hydroxyacyl-CoA dehydrogenase type-2	281809	O02691	3-hydroxyacyl-CoA dehydrogenase type-2
C102R011	UNKNOWN
C107R011	UNKNOWN
C109R011	Ubiquitin-conjugating enzyme E2 L3	7332	P68036	Ubiquitin-conjugating enzyme E2 L3
C112R011	UNKNOWN
C114R011	UNKNOWN
C115R011	Kazal-type serine protease inhibitor domain-containing protein 1	81621	Q96I82	Kazal-type serine protease inhibitor domain-containing protein 1
C119R011	UNKNOWN
C120R011	UNKNOWN
C125R011	Inositol monophosphatase ttx-7	172477	Q19420	Inositol monophosphatase ttx-7
C127R011	Retinol dehydrogenase 12	77974	Q8BYK4	Retinol dehydrogenase 12
C131R011	Kazal-type serine protease inhibitor domain-containing protein 1	81621	Q96I82	Kazal-type serine protease inhibitor domain-containing protein 1
C133R011	RNA-binding protein 1	41294	Q02427	RNA-binding protein 1
C135R011	Transitional endoplasmic reticulum ATPase	507345	Q3ZBT1	Transitional endoplasmic reticulum ATPase
C138R011	UNKNOWN
C142R011	NAD(P) transhydrogenase, mitochondrial		Q61941	NAD(P) transhydrogenase, mitochondrial
C145R011	UNKNOWN
C150R011	PERQ amino acid-rich with GYF domain-containing protein CG11148	43842	Q7KQM6	PERQ amino acid-rich with GYF domain-containing protein CG11148
C151R011	UNKNOWN
C152R011	UNKNOWN
C153R011	Mitochondrial import receptor subunit TOM70	9868	O94826	Mitochondrial import receptor subunit TOM70
C154R011	Guanine nucleotide-binding protein-like 3 homolog	174329	Q21086	Guanine nucleotide-binding protein-like 3 homolog
C162R011	UNKNOWN
C169R011	Peptide-N(4)-(N-acetyl-beta-glucosaminyl)asparagine amidase	420655	Q5ZJM3	Peptide-N(4)-(N-acetyl-beta-glucosaminyl)asparagine amidase
C171R011	Ubiquitin carboxyl-terminal hydrolase 12-B		Q5M981	Ubiquitin carboxyl-terminal hydrolase 12-B
C173R011	UNKNOWN
C174R011	S10_plectin, Plectin/S10 domain. This presumed domain is found at the N-terminus of some isoforms of the cytoskeletal muscle protein plectin as well as the ribosomal S10 protein. This domain may be involved in RNA binding.
C179R011	UNKNOWN
C186R011	UNKNOWN
C187R011	NADPH-dependent diflavin oxidoreductase 1	431801	Q6NRG5	NADPH-dependent diflavin oxidoreductase 1
C190R011	UNKNOWN
C196R011	F-box only protein 25	364637	Q641X7	F-box only protein 25
C203R011	UNKNOWN
C205R011	Putative aminopeptidase W07G4.4	179790	Q27245	Putative aminopeptidase W07G4.4
C207R011	UNKNOWN
C209R011	Myosin light chain alkali		Q24756	Myosin light chain alkali
C210R011	UNKNOWN
C212R011	Tubulin beta chain		P11833	Tubulin beta chain
C216R011	CBFD_NFYB_HMF, Histone-like transcription factor (CBF/NF-Y) and archaeal histone. This family includes archaebacterial histones and histone like transcription factors from eukaryotes.
C220R011	Solute carrier family 35 member C2	228875	Q8VCX2	Solute carrier family 35 member C2
C222R011	UNKNOWN
C226R011	Probable ATP-dependent RNA helicase pitchoune	42595	Q9VD51	Probable ATP-dependent RNA helicase pitchoune
C229R011	Protein phosphatase 1 regulatory subunit 7	5510	Q15435	Protein phosphatase 1 regulatory subunit 7
C237R011	Retinoic acid receptor RXR-gamma	100171682	Q5REL6	Retinoic acid receptor RXR-gamma
C251R011	Thioredoxin domain-containing protein 9	10190	O14530	Thioredoxin domain-containing protein 9
C252R011	UNKNOWN
C253R011	Anion exchange protein 2	791243	Q6SJP2	Anion exchange protein 2
C255R011	Thioredoxin reductase 3	232223	Q99MD6	Thioredoxin reductase 3
C008R012	Probable small nuclear ribonucleoprotein Sm D2	40781	Q9VI10	Probable small nuclear ribonucleoprotein Sm D2
C013R012	SWI/SNF-related matrix-associated actin-dependent regulator of chromatin subfamily D member 1	6602	Q96GM5	SWI/SNF-related matrix-associated actin-dependent regulator of chromatin subfamily D member 1
C024R012	PRK08581, N-acetylmuramoyl-L-alanine amidase; Validated.
C027R012	UNKNOWN
C032R012	Protein transport protein Sec24C	9632	P53992	Protein transport protein Sec24C
C033R012	Cell division cycle 2-like protein kinase 5	8621	Q14004	Cell division cycle 2-like protein kinase 5
C034R012	UNKNOWN
C039R012	UNKNOWN
C050R012	CD151 antigen	977	P48509	CD151 antigen
C053R012	Matrix metalloproteinase-9	81687	P50282	Matrix metalloproteinase-9
C055R012	Phosphate carrier protein, mitochondrial	18674	Q8VEM8	Phosphate carrier protein, mitochondrial
C067R012	Calcium channel flower	6493245	B3M9W1	Calcium channel flower
C068R012	Protein strawberry notch	32273	A8JUV0	Protein strawberry notch
C069R012	Cathepsin L light chain	36546	Q95029	Cathepsin L light chain
C070R012	Valacyclovir hydrolase	670	Q86WA6	Valacyclovir hydrolase
C073R012	Lysyl oxidase homolog 2		Q5RFQ6	Lysyl oxidase homolog 2
C079R012	UNKNOWN
C084R012	UNKNOWN
C086R012	4-hydroxyphenylpyruvate dioxygenase	29531	P32755	4-hydroxyphenylpyruvate dioxygenase
C090R012	UNKNOWN
C098R012	Tryptophan-rich protein	335756	Q6DRM0	Tryptophan-rich protein
C105R012	UNKNOWN
C107R012	Malate dehydrogenase, mitochondrial		Q4R568	Malate dehydrogenase, mitochondrial
C108R012	DnaJ homolog subfamily C member 25 homolog	32493	Q9VXT2	DnaJ homolog subfamily C member 25 homolog
C109R012	UNKNOWN
C110R012	Zinc finger protein 706	768824	Q5ZMM5	Zinc finger protein 706
C119R012	Cell differentiation protein RCD1 homolog	9125	Q92600	Cell differentiation protein RCD1 homolog
C124R012	Putative all-trans-retinol 13,14-reductase	325922	Q5BLE8	Putative all-trans-retinol 13,14-reductase
C128R012	Plasmodium_HRP, Plasmodium histidine-rich protein (HRPII/III). This family consists of several histidine-rich protein II and III sequence from Plasmodium falciparum.
C130R012	Protein l(2)37Cc	49168	P24156	Protein l(2)37Cc
C131R012	SUMO-activating enzyme subunit 2	549845	Q28GH3	SUMO-activating enzyme subunit 2
C133R012	Neprilysin-2	173685	O16796	Neprilysin-2
C136R012	Popeye domain-containing protein 2	64091	Q9HBU9	Popeye domain-containing protein 2
C144R012	Serine incorporator 1	539993	Q3MHV9	Serine incorporator 1
C150R012	60S ribosomal protein L32		Q962T1	60S ribosomal protein L32
C152R012	UNKNOWN
C158R012	UNKNOWN
C159R012	Tuftelin-interacting protein 11	416909	Q5ZII9	Tuftelin-interacting protein 11
C163R012	UNKNOWN
C167R012	Dual specificity phosphatase DUPD1		P0C599	Dual specificity phosphatase DUPD1
C168R012	Transmembrane emp24 domain-containing protein 3	23423	Q9Y3Q3	Transmembrane emp24 domain-containing protein 3
C169R012	Mpv17-like protein	447298	Q68F62	Mpv17-like protein
C172R012	UNKNOWN
C175R012	Uncharacterized FAM18-like protein CG5021	39025	Q8IQC1	Uncharacterized FAM18-like protein CG5021
C180R012	Copine-8	144402	Q86YQ8	Copine-8
C182R012	T-complex protein 1 subunit epsilon	22948	P48643	T-complex protein 1 subunit epsilon
C187R012	UNKNOWN
C193R012	UNKNOWN
C203R012	Proteasome subunit beta type-4	19172	P99026	Proteasome subunit beta type-4
C204R012	Translocon-associated protein subunit beta	506530	Q5E9E4	Translocon-associated protein subunit beta
C211R012	UNKNOWN
C223R012	Acidic phosphoprotein		Q02752	Acidic phosphoprotein
C224R012	UNKNOWN
C228R012	H/ACA ribonucleoprotein complex subunit 4	37873	O44081	H/ACA ribonucleoprotein complex subunit 4
C230R012	Calcium/calmodulin-dependent protein kinase type 1	8536	Q14012	Calcium/calmodulin-dependent protein kinase type 1
C236R012	Glyceraldehyde-3-phosphate dehydrogenase		A3FKF7	Glyceraldehyde-3-phosphate dehydrogenase
C239R012	Differentially expressed in FDCP 8 homolog B	380579	Q7T0P6	Differentially expressed in FDCP 8 homolog B
C245R012	Copine-8	144402	Q86YQ8	Copine-8
C246R012	Probable ribosome biogenesis protein NEP1	31387	Q9W4J5	Probable ribosome biogenesis protein NEP1
C247R012	CWF19-like protein 1	100173021	Q5R8R4	CWF19-like protein 1
C249R012	Ifi-6-16, Interferon-induced 6-16 family.
C252R012	UNKNOWN
C259R012	Transmembrane emp24 domain-containing protein 9	67511	Q99KF1	Transmembrane emp24 domain-containing protein 9
C260R012	40S ribosomal protein S8		Q8WQI5	40S ribosomal protein S8
C007R013	UNKNOWN
C008R013	Translocon-associated protein subunit beta	6746	P43308	Translocon-associated protein subunit beta
C009R013	Polysacc_deac_1, Polysaccharide deacetylase. This domain is found in polysaccharide deacetylase. This family of polysaccharide deacetylases includes NodB (nodulation protein B from Rhizobium) which is a chitooligosaccharide deacetylase. It also includes chitin deacetylase from yeast, and endoxylanases which hydrolyses glucosidic bonds in xylan.
C010R013	Aldehyde dehydrogenase, mitochondrial	29539	P11884	Aldehyde dehydrogenase, mitochondrial
C013R013	UNKNOWN
C020R013	F-box only protein 28	67948	Q8BIG4	F-box only protein 28
C023R013	Peroxidasin	38326	Q9VZZ4	Peroxidasin
C027R013	UNKNOWN
C028R013	Mitochondrial dicarboxylate carrier	1468	Q9UBX3	Mitochondrial dicarboxylate carrier
C033R013	UNKNOWN
C035R013	Na(+)/H(+) exchange regulatory cofactor NHE-RF2	9351	Q15599	Na(+)/H(+) exchange regulatory cofactor NHE-RF2
C038R013	Tetraspanin-17	509386	Q58DN3	Tetraspanin-17
C043R013	40S ribosomal protein S3a	5567163; 5577309	Q1HRR3	40S ribosomal protein S3a
C049R013	Serine/threonine-protein phosphatase 6 catalytic subunit	67857	Q9CQR6	Serine/threonine-protein phosphatase 6 catalytic subunit
C050R013	UNKNOWN
C053R013	UNKNOWN
C054R013	UNKNOWN
C066R013	Myosin-2 essential light chain	31474	P54357	Myosin-2 essential light chain
C069R013	Cytosolic Fe-S cluster assembly factor nubp1	503919	Q6P298	Cytosolic Fe-S cluster assembly factor nubp1
C080R013	Transforming growth factor-beta-induced protein ig-h3		Q15582	Transforming growth factor-beta-induced protein ig-h3
C084R013	Electron transfer flavoprotein subunit alpha, mitochondrial	521892	Q2KJE4	Electron transfer flavoprotein subunit alpha, mitochondrial
C085R013	Phosphatidylinositol 4-kinase type 2-alpha	406667	Q6PE18	Phosphatidylinositol 4-kinase type 2-alpha
C087R013	Transmembrane protein 43 homolog	38881	Q9VSB9	Transmembrane protein 43 homolog
C088R013	Eukaryotic translation initiation factor 5A		P62924	Eukaryotic translation initiation factor 5A
C089R013	UNKNOWN
C094R013	Phosphoenolpyruvate carboxykinase [GTP], mitochondrial	74551	Q8BH04	Phosphoenolpyruvate carboxykinase [GTP], mitochondrial
C099R013	Serine/threonine-protein phosphatase dullard	549931	Q28HW9	Serine/threonine-protein phosphatase dullard
C102R013	Eukaryotic translation initiation factor 2 subunit 3	418597	Q5ZMS3	Eukaryotic translation initiation factor 2 subunit 3
C104R013	UNKNOWN
C114R013	UNKNOWN
C122R013	UNKNOWN
C123R013	Cuticle protein CP14.6		Q94984	Cuticle protein CP14.6
C124R013	Trypsin-1		P00765	Trypsin-1
C127R013	S-methyl-5-thioadenosine phosphorylase	66902	Q9CQ65	S-methyl-5-thioadenosine phosphorylase
C128R013	Transcription initiation factor TFIID subunit 5	6877	Q15542	Transcription initiation factor TFIID subunit 5
C129R013	Sarcoplasmic calcium-binding protein, beta chain		P02635	Sarcoplasmic calcium-binding protein, beta chain
C131R013	Anaphase-promoting complex subunit 1	64682	Q9H1A4	Anaphase-promoting complex subunit 1
C133R013	Ras-like protein		P18262	Ras-like protein
C135R013	UNKNOWN
C142R013	E3 ubiquitin-protein ligase HECTD1	25831	Q9ULT8	E3 ubiquitin-protein ligase HECTD1
C143R013	UNKNOWN
C150R013	UNKNOWN
C151R013	SapB, Saposin (B) Domains. Present in multiple copies in prosaposin and in pulmonary surfactant-associated protein B. In plant aspartic proteinases, a saposin domain is circularly permuted. This causes the prediction algorithm to predict two such domains, where only one is truly present.
C160R013	UNKNOWN
C163R013	UNKNOWN
C168R013	Matrix metalloproteinase-9	81687	P50282	Matrix metalloproteinase-9
C172R013	Anion exchange protein 2	100172030	Q5RD44	Anion exchange protein 2
C173R013	UNKNOWN
C176R013	UNKNOWN
C180R013	Ribonuclease UK114	15473	P52760	Ribonuclease UK114
C181R013	UNKNOWN
C182R013	6-phosphofructokinase	36060	P52034	6-phosphofructokinase
C190R013	UNKNOWN
C204R013	CLECT, C-type lectin (CTL) or carbohydrate-recognition domain (CRD). Many of these domains function as calcium-dependent carbohydrate binding modules.
C205R013	UNKNOWN
C208R013	Coiled-coil-helix-coiled-coil-helix domain-containing protein 2, mitochondrial	14004	Q9D1L0	Coiled-coil-helix-coiled-coil-helix domain-containing protein 2, mitochondrial
C209R013	TMA7, Translation machinery associated TMA7. TMA7 plays a role in protein translation. Deletions of the TMA7 gene results in altered protein synthesis rates.
C221R013	UNKNOWN
C229R013	Titin		A2ASS6	Titin
C233R013	UNKNOWN
C243R013	UNKNOWN
C244R013	Nesprin-1		Q8NF91	Nesprin-1
C249R013	Myosin-2 essential light chain	31474	P54357	Myosin-2 essential light chain
C250R013	Leucine-rich repeat-containing protein 20	216011	Q8CI70	Leucine-rich repeat-containing protein 20
C253R013	UNKNOWN
C258R013	Pre-mRNA-processing factor 19	28000	Q99KP6	Pre-mRNA-processing factor 19
C259R013	GTP-binding protein 1	513922	Q58DC5	GTP-binding protein 1
C016R014	UNKNOWN
C018R014	UNKNOWN
C023R014	Phospholipase D alpha 2	841689	Q9SSQ9	Phospholipase D alpha 2
C024R014	UNKNOWN
C030R014	Dehydrogenase/reductase SDR family member 11	395172	Q71R50	Dehydrogenase/reductase SDR family member 11
C036R014	UNKNOWN
C037R014	UNKNOWN
C038R014	Translocon-associated protein subunit gamma	6747	Q9UNL2	Translocon-associated protein subunit gamma
C041R014	UNKNOWN
C054R014	Deoxynucleotidyltransferase terminal-interacting protein 2	30836	Q5QJE6	Deoxynucleotidyltransferase terminal-interacting protein 2
C056R014	UNKNOWN
C060R014	Exosome complex exonuclease RRP45	508005	Q3SWZ4	Exosome complex exonuclease RRP45
C062R014	Uridine phosphorylase 1	7378	Q16831	Uridine phosphorylase 1
C064R014	UNKNOWN
C066R014	COG5531, SWIB-domain-containing proteins implicated in chromatin remodeling [Chromatin structure and dynamics].
C067R014	UNKNOWN
C070R014	E3 ubiquitin-protein ligase UBR2	224826	Q6WKZ8	E3 ubiquitin-protein ligase UBR2
C078R014	UNKNOWN
C079R014	UNKNOWN
C081R014	Elongation factor Tu GTP-binding domain-containing protein 1	79631	Q7Z2Z2	Elongation factor Tu GTP-binding domain-containing protein 1
C085R014	Protein FAM46C	310721	Q5XIV0	Protein FAM46C
C092R014	Ubiquitin-conjugating enzyme E2 L3	7332	P68036	Ubiquitin-conjugating enzyme E2 L3
C096R014	Tetratricopeptide repeat protein 7B	145567	Q86TV6	Tetratricopeptide repeat protein 7B
C098R014	60S ribosomal protein L30		P58374	60S ribosomal protein L30
C111R014	GTP-binding nuclear protein Ran	44072	Q9VZ23	GTP-binding nuclear protein Ran
C113R014	Estrogen sulfotransferase	6783	P49888	Estrogen sulfotransferase
C118R014	Isocitrate dehydrogenase [NADP] cytoplasmic		Q9Z2K9	Isocitrate dehydrogenase [NADP] cytoplasmic
C120R014	60S ribosomal protein L27	325618	Q7ZV82	60S ribosomal protein L27
C121R014	UNKNOWN
C126R014	ANK, ankyrin repeats; ankyrin repeats mediate protein-protein interactions in very diverse families of proteins. The number of ANK repeats in a protein can range from 2 to over 20 (ankyrins, for example). ANK repeats may occur in combinations with other types of domains. The structural repeat unit contains two antiparallel helices and a beta-hairpin, repeats are stacked in a superhelical arrangem…
C128R014	Collagen and calcium-binding EGF domain-containing protein 1	555629	A8WGB1	Collagen and calcium-binding EGF domain-containing protein 1
C130R014	UNKNOWN
C139R014	Uncharacterized protein C20orf54 homolog	69698	Q9D6X5	Uncharacterized protein C20orf54 homolog
C142R014	Splicing factor 45	76938	Q8JZX4	Splicing factor 45
C143R014	Adenylate kinase	6422599	B3QS41	Adenylate kinase
C144R014	Cleavage and polyadenylation specificity factor subunit 5	394092	Q7T3C6	Cleavage and polyadenylation specificity factor subunit 5
C145R014	Polyadenylate-binding protein 1-A	379896	P20965	Polyadenylate-binding protein 1-A
C147R014	Organic cation transporter protein	42891	Q9VCA2	Organic cation transporter protein
C152R014	Chymotrypsin-like protease CTRL-1	1506	P40313	Chymotrypsin-like protease CTRL-1
C154R014	Inorganic pyrophosphatase	37922	O77460	Inorganic pyrophosphatase
C163R014	UNKNOWN
C164R014	Proteasomal ubiquitin receptor ADRM1	796450	Q6NZ09	Proteasomal ubiquitin receptor ADRM1
C169R014	UNKNOWN
C180R014	GTP-binding protein SAR1b	66397	Q9CQC9	GTP-binding protein SAR1b
C182R014	Glutamate dehydrogenase, mitochondrial	42832	P54385	Glutamate dehydrogenase, mitochondrial
C189R014	Coiled-coil domain-containing protein 132	73288	Q8CI71	Coiled-coil domain-containing protein 132
C197R014	UNKNOWN
C199R014	Calpain-A catalytic subunit	37232	Q11002	Calpain-A catalytic subunit
C200R014	Protein Malvolio	42490	P49283	Protein Malvolio
C201R014	Xaa-Pro aminopeptidase 1	8627683	Q54G06	Xaa-Pro aminopeptidase 1
C202R014	Mitotic spindle assembly checkpoint protein MAD1	8379	Q9Y6D9	Mitotic spindle assembly checkpoint protein MAD1
C206R014	UNKNOWN
C210R014	U3 small nucleolar RNA-associated protein 14 homolog A	505324	Q3T0Q8	U3 small nucleolar RNA-associated protein 14 homolog A
C215R014	Small nuclear ribonucleoprotein F	380595	P62321	Small nuclear ribonucleoprotein F
C217R014	UNKNOWN
C218R014	Golgi SNAP receptor complex member 1		O88630	Golgi SNAP receptor complex member 1
C220R014	DNA replication licensing factor MCM3	17215	P25206	DNA replication licensing factor MCM3
C226R014	UNKNOWN
C229R014	Solute carrier family 25 member 38	448302	Q6DJ08	Solute carrier family 25 member 38
C232R014	Cytochrome b-c1 complex subunit 11		Q69BJ7	Cytochrome b-c1 complex subunit 11
C233R014	Protein SHQ1 homolog	780072	Q05B18	Protein SHQ1 homolog
C237R014	Leukocyte elastase inhibitor	1992	P30740	Leukocyte elastase inhibitor
C238R014	UNKNOWN
C239R014	UNKNOWN
C246R014	Cysteine-rich with EGF-like domain protein 2	393495	Q7SXF6	Cysteine-rich with EGF-like domain protein 2
C247R014	Squamous cell carcinoma antigen recognized by T-cells 3	53890	Q9JLI8	Squamous cell carcinoma antigen recognized by T-cells 3
C248R014	Disco-interacting protein 2 homolog C	22982	Q9Y2E4	Disco-interacting protein 2 homolog C
C252R014	UNKNOWN
C256R014	UNKNOWN
C259R014	T-complex protein 1 subunit beta	10576	P78371	T-complex protein 1 subunit beta
C005R015	Cuticle protein 6		P82119	Cuticle protein 6
C011R015	SITS-binding protein		P19965	SITS-binding protein
C025R015	Protein argonaute-2	239528	Q8CJG0	Protein argonaute-2
C026R015	Histone H1-delta	373353	P15870	Histone H1-delta
C033R015	GA-binding protein subunit beta-1	14391	Q00420	GA-binding protein subunit beta-1
C038R015	Serine/threonine-protein phosphatase 2A regulatory subunit B	100009404	Q28717	Serine/threonine-protein phosphatase 2A regulatory subunit B
C044R015	UNKNOWN
C048R015	Transmembrane protein 120 homolog	31270	Q9U1M2	Transmembrane protein 120 homolog
C051R015	UNKNOWN
C052R015	Integrator complex subunit 11	419418	Q5ZIH0	Integrator complex subunit 11
C053R015	Small nuclear ribonucleoprotein E	393979	Q7ZUG0	Small nuclear ribonucleoprotein E
C063R015	UNKNOWN
C064R015	Apoptosis inhibitor 5	423168	Q5ZMW3	Apoptosis inhibitor 5
C069R015	Matrix metalloproteinase-9	17395	P41245	Matrix metalloproteinase-9
C071R015	Glycosylphosphatidylinositol anchor attachment 1 protein	14731	Q9WTK3	Glycosylphosphatidylinositol anchor attachment 1 protein
C073R015	ADP-ribosylation factor-like protein 1	39745	P25160	ADP-ribosylation factor-like protein 1
C076R015	UNKNOWN
C078R015	UNKNOWN
C080R015	AMME syndrome candidate gene 1 protein homolog	56068	Q9JHT5	AMME syndrome candidate gene 1 protein homolog
C085R015	UNKNOWN
C088R015	UNKNOWN
C093R015	Contactin-associated protein-like 2	100174321	Q5RD64	Contactin-associated protein-like 2
C096R015	Protein FAM100A	302941	Q6AXN0	Protein FAM100A
C099R015	Probable threonyl-tRNA synthetase 2, cytoplasmic	272396	Q8BLY2	Probable threonyl-tRNA synthetase 2, cytoplasmic
C101R015	Dimethyladenosine transferase 1, mitochondrial	549248	Q28HM1	Dimethyladenosine transferase 1, mitochondrial
C102R015	VWD, von Willebrand factor (vWF) type D domain. Von Willebrand factor contains several type D domains: D1 and D2 are present within the N-terminal propeptide whereas the remaining D domains are required for multimerisation.
C109R015	Antichymotrypsin-2		P80034	Antichymotrypsin-2
C112R015	UNKNOWN
C115R015	28S ribosomal protein S2, mitochondrial	118451	Q924T2	28S ribosomal protein S2, mitochondrial
C116R015	UNKNOWN
C132R015	UNKNOWN
C143R015	UNKNOWN
C146R015	Protein KTI12 homolog	751662	Q0P457	Protein KTI12 homolog
C147R015	UNKNOWN
C157R015	UNKNOWN
C159R015	UNKNOWN
C160R015	Herpes_BLLF1, Herpes virus major outer envelope glycoprotein (BLLF1). This family consists of the BLLF1 viral late glycoprotein, also termed gp350/220. It is the most abundantly expressed glycoprotein in the viral envelope of the Herpesviruses and is the major antigen responsible for stimulating the production of neutralising antibodies in vivo.
C161R015	UNKNOWN
C163R015	DNA-directed RNA polymerases I, II, and III subunit RPABC4	100046796; 17749	Q63871	DNA-directed RNA polymerases I, II, and III subunit RPABC4
C167R015	CAAX prenyl protease 2	44002	Q9U1H8	CAAX prenyl protease 2
C168R015	UNKNOWN
C174R015	Calumenin-B		B5X4E0	Calumenin-B
C175R015	Proteasome maturation protein	51371	Q9Y244	Proteasome maturation protein
C180R015	UNKNOWN
C182R015	Serpin-Z10	817062	Q9SIR9	Serpin-Z10
C184R015	Acid sphingomyelinase-like phosphodiesterase 3b	27293	Q92485	Acid sphingomyelinase-like phosphodiesterase 3b
C186R015	Disintegrin and metalloproteinase domain-containing protein 10	399187	Q8JIY1	Disintegrin and metalloproteinase domain-containing protein 10
C187R015	UNKNOWN
C191R015	UNKNOWN
C193R015	CDC27, DNA polymerase subunit Cdc27. This protein forms the C subunit of DNA polymerase delta. It carries the essential residues for binding to the Pol1 subunit of polymerase alpha, from residues 293-332, which are characterised by the motif D-G-VT, referred to as the DPIM motif. The first 160 residues of the protein form the minimal domain for binding to the B subunit, Cdc1, of polymerase delta,…
C199R015	UNKNOWN
C200R015	Small G protein signaling modulator 3	767820	Q2KI13	Small G protein signaling modulator 3
C203R015	Serine/threonine-protein kinase RIO2	55781	Q9BVS4	Serine/threonine-protein kinase RIO2
C204R015	Glycogen synthase kinase-3 beta	56637	Q9WV60	Glycogen synthase kinase-3 beta
C205R015	Ubiquitin-conjugating enzyme E2-17 kDa	41785	P25867	Ubiquitin-conjugating enzyme E2-17 kDa
C212R015	Casein kinase I isoform alpha	1452	P48729	Casein kinase I isoform alpha
C213R015	Methenyltetrahydrofolate cyclohydrolase	47895	Q04448	Methenyltetrahydrofolate cyclohydrolase
C216R015	UNKNOWN
C219R015	Translocon-associated protein subunit alpha	529312	A6QLP7	Translocon-associated protein subunit alpha
C220R015	Autophagy-related protein 16-1	77040	Q8C0J2	Autophagy-related protein 16-1
C223R015	Phosphate carrier protein, mitochondrial	18674	Q8VEM8	Phosphate carrier protein, mitochondrial
C226R015	Kazal-type serine protease inhibitor domain-containing protein 1	81621	Q96I82	Kazal-type serine protease inhibitor domain-containing protein 1
C229R015	Squamous cell carcinoma antigen recognized by T-cells 3	53890	Q9JLI8	Squamous cell carcinoma antigen recognized by T-cells 3
C232R015	Lysine-specific histone demethylase 1	99982	Q6ZQ88	Lysine-specific histone demethylase 1
C234R015	Cuticle protein CP14.6		Q94984	Cuticle protein CP14.6
C237R015	Plasminogen activator inhibitor 1 RNA-binding protein	66870	Q9CY58	Plasminogen activator inhibitor 1 RNA-binding protein
C239R015	[3-methyl-2-oxobutanoate dehydrogenase [lipoamide]] kinase, mitochondrial	12041	O55028	[3-methyl-2-oxobutanoate dehydrogenase [lipoamide]] kinase, mitochondrial
C241R015	UNKNOWN
C245R015	UNKNOWN
C248R015	KN motif and ankyrin repeat domain-containing protein 1	23189	Q14678	KN motif and ankyrin repeat domain-containing protein 1
C249R015	Chitin_bind_4, Insect cuticle protein. Many insect cuticular proteins include a 35-36 amino acid motif known as the R&R consensus. The extensive conservation of this region led to the suggestion that it functions to bind chitin. Provocatively, it has no sequence similarity to the well-known cysteine-containing chitin-binding domain found in chitinases and some peritrophic membrane proteins. Chiti…
C256R015	UNKNOWN
C260R015	Secretory carrier-associated membrane protein 1	107767	Q8K021	Secretory carrier-associated membrane protein 1
C262R015	UNKNOWN
C011R016	Transmembrane protein 165	21982	P52875	Transmembrane protein 165
C013R016	Nucleolysin TIAR	7073	Q01085	Nucleolysin TIAR
C019R016	Heat shock 70 kDa protein cognate 4		Q9U639	Heat shock 70 kDa protein cognate 4
C036R016	JmjC domain-containing protein 5	308976	Q497B8	JmjC domain-containing protein 5
C038R016	UNKNOWN
C043R016	5-AMP-activated protein kinase catalytic subunit alpha-2	397504	Q28948	5-AMP-activated protein kinase catalytic subunit alpha-2
C046R016	UNKNOWN
C047R016	UNKNOWN
C050R016	Protein unc-45 homolog B	146862	Q8IWX7	Protein unc-45 homolog B
C052R016	NDUF_B7, NADH-ubiquinone oxidoreductase B18 subunit (NDUFB7). This family consists of several NADH-ubiquinone oxidoreductase B18 subunit proteins from different eukaryotic organisms. Oxidative phosphorylation is the well-characterised process in which ATP, the principal carrier of chemical energy of individual cells, is produced due to a mitochondrial proton gradient formed by the transfer of ele…
C053R016	Dihydropyrimidinase	1807	Q14117	Dihydropyrimidinase
C054R016	Formimidoyltetrahydrofolate cyclodeaminase	14317	Q91XD4	Formimidoyltetrahydrofolate cyclodeaminase
C057R016	UNKNOWN
C061R016	Autophagy-related protein 3	496900	Q5I0S6	Autophagy-related protein 3
C063R016	UNKNOWN
C067R016	ATG13, Autophagy-related protein 13. Members of this family of phosphoproteins are involved in cytoplasm to vacuole transport (Cvt), and more specifically in Cvt vesicle formation. They are probably involved in the switching machinery regulating the conversion between the Cvt pathway and autophagy. Finally, ATG13 is also required for glycogen storage.
C068R016	Inward rectifier potassium channel irk-1	180944	P52192	Inward rectifier potassium channel irk-1
C070R016	26S proteasome non-ATPase regulatory subunit 2	539784	P56701	26S proteasome non-ATPase regulatory subunit 2
C071R016	Zinc finger protein rotund	40879	Q9VI93	Zinc finger protein rotund
C072R016	Solute carrier family 22 member 6-B	447487	Q66J52	Solute carrier family 22 member 6-B
C073R016	F-box only protein 9	511798	Q3ZBT2	F-box only protein 9
C074R016	CCAAT/enhancer-binding protein gamma	617530	Q3T0B9	CCAAT/enhancer-binding protein gamma
C085R016	Succinyl-CoA ligase [GDP-forming] subunit alpha, mitochondrial	38447	Q94522	Succinyl-CoA ligase [GDP-forming] subunit alpha, mitochondrial
C089R016	Eukaryotic translation initiation factor 3 subunit D	1273630	Q7QBW3	Eukaryotic translation initiation factor 3 subunit D
C090R016	Phosphatidate cytidylyltransferase, photoreceptor-specific	43950	P56079	Phosphatidate cytidylyltransferase, photoreceptor-specific
C092R016	U1 small nuclear ribonucleoprotein A	31442	P43332	U1 small nuclear ribonucleoprotein A
C093R016	Probable actin-related protein 2/3 complex subunit 2	35311	Q9VIM5	Probable actin-related protein 2/3 complex subunit 2
C096R016	UNKNOWN
C100R016	UNKNOWN
C101R016	SID1 transmembrane family member 2	214597	Q8CIF6	SID1 transmembrane family member 2
C102R016	ChtBD2, Chitin-binding domain type 2.
C103R016	UNKNOWN
C114R016	Chloride intracellular channel exc-4	173314	Q8WQA4	Chloride intracellular channel exc-4
C116R016	Diminuto-like protein	186134	O17397	Diminuto-like protein
C119R016	Ribulose-phosphate 3-epimerase	6120	Q96AT9	Ribulose-phosphate 3-epimerase
C130R016	UNKNOWN
C136R016	Leukocyte elastase inhibitor		Q1JPB0	Leukocyte elastase inhibitor
C137R016	DNA ligase 1	8619554	Q869E1	DNA ligase 1
C142R016	Retinal dehydrogenase 1		Q8MI17	Retinal dehydrogenase 1
C146R016	Alanine aminotransferase 2	549559	Q28DB5	Alanine aminotransferase 2
C148R016	Cellular retinoic acid-binding protein 2	493998	Q5PXY7	Cellular retinoic acid-binding protein 2
C152R016	Beta-hexosaminidase subunit beta	493928	P49614	Beta-hexosaminidase subunit beta
C156R016	Ribosomal protein S6 kinase delta-1	26750	Q96S38	Ribosomal protein S6 kinase delta-1
C160R016	Smoothelin		Q921U8	Smoothelin
C162R016	Acyl-protein thioesterase 1	3880814	Q9HFJ5	Acyl-protein thioesterase 1
C165R016	UNKNOWN
C171R016	UNKNOWN
C172R016	J domain-containing protein	692566	Q9U6V7	J domain-containing protein
C174R016	Histone H1		P35060	Histone H1
C175R016	Plasmodium_HRP, Plasmodium histidine-rich protein (HRPII/III). This family consists of several histidine-rich protein II and III sequence from Plasmodium falciparum.
C180R016	UNKNOWN
C184R016	Serine/threonine-protein kinase PRP4 homolog	512236	Q08DZ2	Serine/threonine-protein kinase PRP4 homolog
C195R016	Cytoplasmic aconitate hydratase	100009154	Q01059	Cytoplasmic aconitate hydratase
C204R016	Protein LSM14 homolog B	149986	Q9BX40	Protein LSM14 homolog B
C205R016	UNKNOWN
C211R016	39S ribosomal protein L15, mitochondrial	421121	Q5ZKT8	39S ribosomal protein L15, mitochondrial
C217R016	UNKNOWN
C219R016	Copine-5	240058	Q8JZW4	Copine-5
C220R016	Stress-activated protein kinase JNK	44801	P92208	Stress-activated protein kinase JNK
C225R016	Spliceosome RNA helicase BAT1		Q5ZHZ0	Spliceosome RNA helicase BAT1
C226R016	Histone H4		Q6WV74	Histone H4
C228R016	UNKNOWN
C238R016	Cuticle protein 6		P82119	Cuticle protein 6
C239R016	ADP/ATP translocase 1	100009414	O46373	ADP/ATP translocase 1
C242R016	UNKNOWN
C244R016	40S ribosomal protein S30 sp|P62867.1|RS30_MUSSI RecName: Full=40S ribosomal protein S30 sp|P62863.1|RS30_PIG RecName: Full=40S ribosomal protein S30 sp|P62864.1|RS30_RAT RecName: Full=40S ribosomal protein S30 sp|P62860.1|RS30_CRIGR RecName: Full=40S ribosomal protein S30 sp|P62861.1|RS30_HUMAN RecName: Full=40S ribosomal protein S30 sp|P62862.1|RS30_MOUSE RecName: Full=40S ribosomal protein S30…		P62866	40S ribosomal protein S30 sp|P62867.1|RS30_MUSSI RecName: Full=40S ribosomal protein S30 sp|P62863.1|RS30_PIG RecName: Full=40S ribosomal protein S30 sp|P62864.1|RS30_RAT RecName: Full=40S ribosomal protein S30 sp|P62860.1|RS30_CRIGR RecName: Full=40S ribosomal protein S30 sp|P62861.1|RS30_HUMAN RecName: Full=40S ribosomal protein S30 sp|P62862.1|RS30_MOUSE RecName: Full=40S ribosomal protein S30…
C245R016	ADP-ribosylation factor-like protein 2	511349	Q2TA37	ADP-ribosylation factor-like protein 2
C248R016	Neural-cadherin	35070	O15943	Neural-cadherin
C249R016	UNKNOWN
C253R016	Translation initiation factor eIF-2B subunit delta	13667	Q61749	Translation initiation factor eIF-2B subunit delta
C255R016	Sepiapterin reductase	6697	P35270	Sepiapterin reductase
C257R016	Puff-specific protein Bx42	31840	P39736	Puff-specific protein Bx42
C263R016	Histone H2A sp|P84052.2|H2A_DROER RecName: Full=Histone H2A sp|P84053.2|H2A_DROHY RecName: Full=Histone H2A sp|P84054.2|H2A_DROSI RecName: Full=Histone H2A sp|P84055.2|H2A_DROYA RecName: Full=Histone H2A sp|P84056.2|H2A_RHYAM RecName: Full=Histone H2A sp|P84057.2|H2A_TIGCA RecName: Full=Histone H2A	318855; 3771774; 3771783; 3771785; 3772148; 3772278; 3772282; 3772345; 3772351; 3772360; 3772447; 3772448; 3772505; 3772541; 3772565; 3772618; 3772632	P84051	Histone H2A sp|P84052.2|H2A_DROER RecName: Full=Histone H2A sp|P84053.2|H2A_DROHY RecName: Full=Histone H2A sp|P84054.2|H2A_DROSI RecName: Full=Histone H2A sp|P84055.2|H2A_DROYA RecName: Full=Histone H2A sp|P84056.2|H2A_RHYAM RecName: Full=Histone H2A sp|P84057.2|H2A_TIGCA RecName: Full=Histone H2A
C004R017	Alpha-actinin, sarcomeric	31166	P18091	Alpha-actinin, sarcomeric
C009R017	Inorganic pyrophosphatase	37922	O77460	Inorganic pyrophosphatase
C010R017	Alpha-(1,6)-fucosyltransferase	32122	Q9VYV5	Alpha-(1,6)-fucosyltransferase
C016R017	Heat shock 70 kDa protein cognate 4		Q9U639	Heat shock 70 kDa protein cognate 4
C022R017	40S ribosomal protein S23 sp|Q962Q7.1|RS23_SPOFR RecName: Full=40S ribosomal protein S23		Q6EV23	40S ribosomal protein S23 sp|Q962Q7.1|RS23_SPOFR RecName: Full=40S ribosomal protein S23
C023R017	ATP synthase subunit O, mitochondrial	41845	Q24439	ATP synthase subunit O, mitochondrial
C026R017	U4/U6.U5 tri-snRNP-associated protein 1	20227	Q9Z315	U4/U6.U5 tri-snRNP-associated protein 1
C028R017	UNKNOWN
C029R017	Transmembrane emp24 domain-containing protein 9	67511	Q99KF1	Transmembrane emp24 domain-containing protein 9
C030R017	UNKNOWN
C031R017	Cysteinyl-tRNA synthetase, cytoplasmic	423086	Q5F408	Cysteinyl-tRNA synthetase, cytoplasmic
C042R017	Transmembrane protein 115	11070	Q12893	Transmembrane protein 115
C044R017	UNKNOWN
C045R017	Inosine-5-monophosphate dehydrogenase 1	3614	P20839	Inosine-5-monophosphate dehydrogenase 1
C053R017	Protein FAM18A	780776	A6NH52	Protein FAM18A
C054R017	UNKNOWN
C057R017	Prolyl-tRNA synthetase		P07814	Prolyl-tRNA synthetase
C062R017	Glucose-6-phosphate isomerase	280808	Q3ZBD7	Glucose-6-phosphate isomerase
C068R017	Serine-arginine protein 55		P26686	Serine-arginine protein 55
C070R017	UNKNOWN
C075R017	Cell division control protein 2 homolog		P51958	Cell division control protein 2 homolog
C078R017	Long chain 3-hydroxyacyl-CoA dehydrogenase	3030	P40939	Long chain 3-hydroxyacyl-CoA dehydrogenase
C080R017	Ribosome production factor 1	379964	Q8AVP1	Ribosome production factor 1
C082R017	UNKNOWN
C084R017	UNKNOWN
C085R017	WD repeat-containing protein 36	134430	Q8NI36	WD repeat-containing protein 36
C088R017	Slit homolog 1 protein	20562	Q80TR4	Slit homolog 1 protein
C091R017	Rab GDP dissociation inhibitor alpha	281188	P21856	Rab GDP dissociation inhibitor alpha
C098R017	Probable V-type proton ATPase 116 kDa subunit a	176257	P30628	Probable V-type proton ATPase 116 kDa subunit a
C100R017	UNKNOWN
C103R017	Cuticle protein CP14.6		Q94984	Cuticle protein CP14.6
C105R017	Histidine-rich protein PFHRP-II		P05227	Histidine-rich protein PFHRP-II
C107R017	60S ribosomal protein L11	37235	P46222	60S ribosomal protein L11
C108R017	UNKNOWN
C109R017	CD63 antigen	967	P08962	CD63 antigen
C112R017	DTW domain-containing protein 1	69185	Q9D8U7	DTW domain-containing protein 1
C114R017	Ribulose-phosphate 3-epimerase	100173655	Q5R5Y2	Ribulose-phosphate 3-epimerase
C119R017	39S ribosomal protein L41, mitochondrial	4804006	Q291A0	39S ribosomal protein L41, mitochondrial
C120R017	UNKNOWN
C121R017	Importin subunit alpha-6	3841	O15131	Importin subunit alpha-6
C122R017	Tubulin alpha-2 chain	41183	P06604	Tubulin alpha-2 chain
C125R017	Kelch domain-containing protein 4	100172995	Q5R8W1	Kelch domain-containing protein 4
C126R017	Acyl-CoA-binding domain-containing protein 7	414149	Q8N6N7	Acyl-CoA-binding domain-containing protein 7
C127R017	UNKNOWN
C128R017	Peroxiredoxin-6	429062	Q5ZJF4	Peroxiredoxin-6
C132R017	Proteasome subunit alpha type-7		Q9PTW9	Proteasome subunit alpha type-7
C134R017	Protein max	4149	P61244	Protein max
C136R017	Proteasome subunit alpha type-7		Q9PTW9	Proteasome subunit alpha type-7
C139R017	UDP-glucuronic acid decarboxylase 1	246232	Q5PQX0	UDP-glucuronic acid decarboxylase 1
C145R017	UNKNOWN
C147R017	Myophilin		Q24799	Myophilin
C150R017	UNKNOWN
C154R017	UNKNOWN
C155R017	Syntaxin-5	34966	Q24509	Syntaxin-5
C157R017	Ribosome biogenesis regulatory protein homolog	297784	A1A5P2	Ribosome biogenesis regulatory protein homolog
C165R017	Protein NipSnap	32573	Q9VXK0	Protein NipSnap
C166R017	UNKNOWN
C170R017	Alanyl-tRNA synthetase, cytoplasmic	693023	P21894	Alanyl-tRNA synthetase, cytoplasmic
C171R017	Poly(rC)-binding protein 3	54039	P57721	Poly(rC)-binding protein 3
C190R017	UNKNOWN
C196R017	UNKNOWN
C198R017	UNKNOWN
C199R017	UNKNOWN
C207R017	UNKNOWN
C215R017	RING finger protein 185	416965	Q5ZIR9	RING finger protein 185
C218R017	Sideroflexin-1	100145864	B2LU20	Sideroflexin-1
C221R017	UNKNOWN
C222R017	UNKNOWN
C223R017	Caldesmon, Caldesmon.
C226R017	UNKNOWN
C231R017	Dehydrogenase/reductase SDR family member 4		Q9GKX2	Dehydrogenase/reductase SDR family member 4
C232R017	UNKNOWN
C237R017	Protein strawberry notch	32273	A8JUV0	Protein strawberry notch
C242R017	Major vault protein	516456	Q3SYU9	Major vault protein
C259R017	UNKNOWN
C260R017	Cell division protein kinase 9	417226	Q5ZKN1	Cell division protein kinase 9
C006R018	Monoglyceride lipase	29254	Q8R431	Monoglyceride lipase
C009R018	Propionyl-CoA carboxylase alpha chain, mitochondrial	181026	Q19842	Propionyl-CoA carboxylase alpha chain, mitochondrial
C010R018	Arginyl-tRNA synthetase, cytoplasmic	395040	Q6P1S4	Arginyl-tRNA synthetase, cytoplasmic
C013R018	Destabilase, Destabilase. Destabilase is an endo-epsilon(gamma-Glu)-Lys isopeptidase, which cleaves isopeptide bonds formed by transglutaminase (Factor XIIIa) between glutamine gamma-carboxamide and the epsilon-amino group of lysine.
C014R018	[Pyruvate dehydrogenase [acetyl-transferring]]-phosphatase 1, mitochondrial	280891	P35816	[Pyruvate dehydrogenase [acetyl-transferring]]-phosphatase 1, mitochondrial
C018R018	Candida_ALS, Candida agglutinin-like protein (ALS). This family consists of several agglutinin-like proteins from different Candida species. ALS genes of Candida albicans encode a family of cell-surface glycoproteins with a three-domain structure. Each Als protein has a relatively conserved N-terminal domain, a central domain consisting of a tandemly repeated motif, and a serine-threonine-rich C-…
C022R018	UNKNOWN
C027R018	Nucleoporin NUP85	445007	Q8R480	Nucleoporin NUP85
C030R018	Ubiquitin sp|P63051.1|UBIQ_FELCA RecName: Full=Ubiquitin sp|Q865C5.2|UBIQ_CAMDR RecName: Full=Ubiquitin sp|Q867C2.2|UBIQ_GORGO RecName: Full=Ubiquitin sp|Q867C3.2|UBIQ_PANTR RecName: Full=Ubiquitin sp|Q867C4.2|UBIQ_PONPY RecName: Full=Ubiquitin sp|Q8MKD1.2|UBIQ_HORSE RecName: Full=Ubiquitin sp|P62974.1|UBIQ_PIG RecName: Full=Ubiquitin sp|P62989.1|UBIQ_RAT RecName: Full=Ubiquitin sp|P62972.1|UBIQ_…	403722; 612529	P63049	Ubiquitin sp|P63051.1|UBIQ_FELCA RecName: Full=Ubiquitin sp|Q865C5.2|UBIQ_CAMDR RecName: Full=Ubiquitin sp|Q867C2.2|UBIQ_GORGO RecName: Full=Ubiquitin sp|Q867C3.2|UBIQ_PANTR RecName: Full=Ubiquitin sp|Q867C4.2|UBIQ_PONPY RecName: Full=Ubiquitin sp|Q8MKD1.2|UBIQ_HORSE RecName: Full=Ubiquitin sp|P62974.1|UBIQ_PIG RecName: Full=Ubiquitin sp|P62989.1|UBIQ_RAT RecName: Full=Ubiquitin sp|P62972.1|UBIQ_…
C041R018	UNKNOWN
C048R018	Plasmodium_HRP, Plasmodium histidine-rich protein (HRPII/III). This family consists of several histidine-rich protein II and III sequence from Plasmodium falciparum.
C055R018	Protein strawberry notch	32273	A8JUV0	Protein strawberry notch
C059R018	Mediator of RNA polymerase II transcription subunit 28	5577389	Q17P98	Mediator of RNA polymerase II transcription subunit 28
C065R018	Eukaryotic translation initiation factor 3 subunit D	5572598	Q16UF8	Eukaryotic translation initiation factor 3 subunit D
C068R018	Nucleosome-remodeling factor subunit NURF301	44811	Q9W0T1	Nucleosome-remodeling factor subunit NURF301
C073R018	UNKNOWN
C075R018	Lysophosphatidylcholine acyltransferase 2-B	289439	Q4V8A1	Lysophosphatidylcholine acyltransferase 2-B
C085R018	Putative glycogen [starch] synthase	41823	Q9VFC8	Putative glycogen [starch] synthase
C087R018	UNKNOWN
C089R018	UNKNOWN
C091R018	WD repeat-containing protein 61	394466	Q6PBD6	WD repeat-containing protein 61
C096R018	Macoilin	654415	Q2TLZ4	Macoilin
C097R018	PAT1, Topoisomerase II-associated protein PAT1. Members of this family are necessary for accurate chromosome transmission during cell division.
C098R018	UNKNOWN
C099R018	40S ribosomal protein S13 sp|Q6ITC7.3|RS13_CHICK RecName: Full=40S ribosomal protein S13 sp|P62278.2|RS13_RAT RecName: Full=40S ribosomal protein S13 sp|P62301.2|RS13_MOUSE RecName: Full=40S ribosomal protein S13 sp|Q56JX8.3|RS13_BOVIN RecName: Full=40S ribosomal protein S13	6207	P62277	40S ribosomal protein S13 sp|Q6ITC7.3|RS13_CHICK RecName: Full=40S ribosomal protein S13 sp|P62278.2|RS13_RAT RecName: Full=40S ribosomal protein S13 sp|P62301.2|RS13_MOUSE RecName: Full=40S ribosomal protein S13 sp|Q56JX8.3|RS13_BOVIN RecName: Full=40S ribosomal protein S13
C100R018	UNKNOWN
C101R018	cAMP-regulated phosphoprotein 19	768853	Q5ZLY8	cAMP-regulated phosphoprotein 19
C104R018	Serine palmitoyltransferase 1	614165	Q3MHG1	Serine palmitoyltransferase 1
C108R018	Myosin heavy chain, muscle		P05661	Myosin heavy chain, muscle
C110R018	Congested-like trachea protein	33470	Q9VQG4	Congested-like trachea protein
C111R018	UNKNOWN
C116R018	UNKNOWN
C120R018	E3 ubiquitin-protein ligase Smurf1	36999	Q9V853	E3 ubiquitin-protein ligase Smurf1
C123R018	Plasmodium_HRP, Plasmodium histidine-rich protein (HRPII/III). This family consists of several histidine-rich protein II and III sequence from Plasmodium falciparum.
C124R018	Laps, Learning-associated protein. This is a family of 121-amino acid secretory proteins. Laps functions in the regulation of neuronal cell adhesion and/or movement and synapse attachment. Laps binds to the ApC/EBP (Aplysia CCAAT/enhancer binding protein) promoter and activates the transcription of ApC/EBP mRNA.
C131R018	Lysyl-tRNA synthetase	3735	Q15046	Lysyl-tRNA synthetase
C134R018	Zinc metalloproteinase nas-15	180426	P55115	Zinc metalloproteinase nas-15
C135R018	Protein extra bases	40680	Q9VNE2	Protein extra bases
C136R018	UNKNOWN
C149R018	UNKNOWN
C151R018	UNKNOWN
C158R018	Carboxypeptidase A2		P19222	Carboxypeptidase A2
C164R018	Geranyltranstransferase		P08836	Geranyltranstransferase
C167R018	Conserved oligomeric Golgi complex subunit 3	4817142	Q29N70	Conserved oligomeric Golgi complex subunit 3
C169R018	UNKNOWN
C172R018	Cytochrome P450 2J2	1573	P51589	Cytochrome P450 2J2
C182R018	26S proteasome non-ATPase regulatory subunit 5	515021	Q0P5A6	26S proteasome non-ATPase regulatory subunit 5
C184R018	Extracellular superoxide dismutase [Cu-Zn]		P51547	Extracellular superoxide dismutase [Cu-Zn]
C192R018	UNKNOWN
C194R018	Calmodulin		P62145	Calmodulin
C195R018	UNKNOWN
C197R018	UNKNOWN
C199R018	La-related protein	53567	Q9VAW5	La-related protein
C203R018	UNKNOWN
C204R018	Probable 39S ribosomal protein L24, mitochondrial	4817158	Q29MA5	Probable 39S ribosomal protein L24, mitochondrial
C205R018	UNKNOWN
C206R018	Thioredoxin reductase 3	232223	Q99MD6	Thioredoxin reductase 3
C210R018	Proline-rich protein PRCC	5546	Q92733	Proline-rich protein PRCC
C212R018	UNKNOWN
C225R018	Mitogen-activated protein kinase 1	327672	P46196	Mitogen-activated protein kinase 1
C226R018	Cold shock domain-containing protein CG9705	39875	Q9VVA0	Cold shock domain-containing protein CG9705
C232R018	Polypeptide N-acetylgalactosaminyltransferase 5	176736	Q95ZJ1	Polypeptide N-acetylgalactosaminyltransferase 5
C235R018	Succinyl-CoA ligase [GDP-forming] subunit alpha, mitochondrial	38447	Q94522	Succinyl-CoA ligase [GDP-forming] subunit alpha, mitochondrial
C236R018	UNKNOWN
C240R018	UNKNOWN
C242R018	NADP-dependent malic enzyme		P28227	NADP-dependent malic enzyme
C245R018	Presqualene diphosphate phosphatase	403313	Q8IY26	Presqualene diphosphate phosphatase
C249R018	60S ribosomal protein L31 sp|Q9GP16.1|RL31_HELVI RecName: Full=60S ribosomal protein L31		Q7KF90	60S ribosomal protein L31 sp|Q9GP16.1|RL31_HELVI RecName: Full=60S ribosomal protein L31
C250R018	UNKNOWN
C251R018	WD repeat domain phosphoinositide-interacting protein 3	417339	Q5ZL16	WD repeat domain phosphoinositide-interacting protein 3
C253R018	SapB, Saposin (B) Domains. Present in multiple copies in prosaposin and in pulmonary surfactant-associated protein B. In plant aspartic proteinases, a saposin domain is circularly permuted. This causes the prediction algorithm to predict two such domains, where only one is truly present.
C255R018	MIP-T3, Microtubule-binding protein MIP-T3. This protein, which interacts with both microtubules and TRAF3 (tumour necrosis factor receptor-associated factor 3), is conserved from worms to humans. The N-terminal region is the microtubule binding domain and is well-conserved; the C-terminal 100 residues, also well-conserved, constitute the coiled-coil region which binds to TRAF3. The central regio…
C262R018	UNKNOWN
C263R018	UNKNOWN
C011R019	Symplekin	8189	Q92797	Symplekin
C017R019	UNKNOWN
C021R019	Prefoldin subunit 5	100172545	Q5RAY0	Prefoldin subunit 5
C022R019	Splicing factor 45	76938	Q8JZX4	Splicing factor 45
C028R019	Polypeptide N-acetylgalactosaminyltransferase 1	36717	Q6WV20	Polypeptide N-acetylgalactosaminyltransferase 1
C030R019	Phosphomannomutase 1	5372	Q92871	Phosphomannomutase 1
C034R019	Disheveled-associated activator of morphogenesis 1	208846	Q8BPM0	Disheveled-associated activator of morphogenesis 1
C037R019	COesterase, Carboxylesterase.
C038R019	15-hydroxyprostaglandin dehydrogenase [NAD+]		P70684	15-hydroxyprostaglandin dehydrogenase [NAD+]
C039R019	UNKNOWN
C042R019	KN motif and ankyrin repeat domain-containing protein 1	23189	Q14678	KN motif and ankyrin repeat domain-containing protein 1
C045R019	UNKNOWN
C049R019	UNKNOWN
C059R019	Nicalin-1	336844	Q6NZ07	Nicalin-1
C060R019	UNKNOWN
C065R019	UNKNOWN
C066R019	UNKNOWN
C067R019	UNKNOWN
C074R019	UNKNOWN
C075R019	Transmembrane and coiled-coil domain-containing protein 7	79613	Q9C0B7	Transmembrane and coiled-coil domain-containing protein 7
C078R019	DnaJ homolog subfamily C member 17	55192	Q9NVM6	DnaJ homolog subfamily C member 17
C087R019	Glyceraldehyde-3-phosphate dehydrogenase		A3FKF7	Glyceraldehyde-3-phosphate dehydrogenase
C089R019	Dolichyl-diphosphooligosaccharide--protein glycosyltransferase subunit 2	534231	Q3SZI6	Dolichyl-diphosphooligosaccharide--protein glycosyltransferase subunit 2
C092R019	Pseudouridylate synthase 7 homolog	54517	Q96PZ0	Pseudouridylate synthase 7 homolog
C093R019	RRM, RRM (RNA recognition motif), also known as RBD (RNA binding domain) or RNP (ribonucleoprotein domain), is a highly abundant domain in eukaryotes found in proteins involved in post-transcriptional gene expression processes including mRNA and rRNA processing, RNA export, and RNA stability. This domain is 90 amino acids in length and consists of a four-stranded beta-sheet packed against two alp…
C095R019	UNKNOWN
C101R019	UNKNOWN
C103R019	UNKNOWN
C105R019	Cytochrome b-c1 complex subunit 2, mitochondrial	7385	P22695	Cytochrome b-c1 complex subunit 2, mitochondrial
C117R019	Oligosaccharyltransferase complex subunit ostc-A	444229	Q6GNY6	Oligosaccharyltransferase complex subunit ostc-A
C118R019	Transmembrane protein 69	548857	Q0V9J0	Transmembrane protein 69
C119R019	UNKNOWN
C125R019	UNKNOWN
C127R019	UNKNOWN
C128R019	Transmembrane protease, serine 11D catalytic chain	9407	O60235	Transmembrane protease, serine 11D catalytic chain
C134R019	UNKNOWN
C135R019	Peroxidasin homolog		Q3UQ28	Peroxidasin homolog
C136R019	Probable glucosamine 6-phosphate N-acetyltransferase	43504	Q9VAI0	Probable glucosamine 6-phosphate N-acetyltransferase
C140R019	Cofilin/actin-depolymerizing factor homolog	37841	P45594	Cofilin/actin-depolymerizing factor homolog
C144R019	UNKNOWN
C146R019	116 kDa U5 small nuclear ribonucleoprotein component	509425	A4FUD3	116 kDa U5 small nuclear ribonucleoprotein component
C150R019	Serine/threonine-protein phosphatase Pgam5, mitochondrial	6565640	B4JMM7	Serine/threonine-protein phosphatase Pgam5, mitochondrial
C151R019	UNKNOWN
C155R019	UNKNOWN
C161R019	Cysteine and histidine-rich domain-containing protein 1	393310	Q7T3F7	Cysteine and histidine-rich domain-containing protein 1
C163R019	Probable elongator complex protein 3	33649	Q9VQZ6	Probable elongator complex protein 3
C165R019	UNKNOWN
C169R019	UNKNOWN
C174R019	UNKNOWN
C180R019	Ubiquitin-conjugating enzyme E2 A	22209	Q9Z255	Ubiquitin-conjugating enzyme E2 A
C183R019	60S ribosomal protein L36 sp|Q5RAZ9.3|RL36_PONAB RecName: Full=60S ribosomal protein L36	25873	Q9Y3U8	60S ribosomal protein L36 sp|Q5RAZ9.3|RL36_PONAB RecName: Full=60S ribosomal protein L36
C190R019	NADH-ubiquinone oxidoreductase chain 4	807998	P48914	NADH-ubiquinone oxidoreductase chain 4
C192R019	Histone-lysine N-methyltransferase eggless	6898619; 6898620	Q28Z18	Histone-lysine N-methyltransferase eggless
C197R019	Chitin_bind_4, Insect cuticle protein. Many insect cuticular proteins include a 35-36 amino acid motif known as the R&R consensus. The extensive conservation of this region led to the suggestion that it functions to bind chitin. Provocatively, it has no sequence similarity to the well-known cysteine-containing chitin-binding domain found in chitinases and some peritrophic membrane proteins. Chiti…
C198R019	Transmembrane emp24 domain-containing protein 5	289883	Q6AXN3	Transmembrane emp24 domain-containing protein 5
C202R019	Adenylyl-sulfate kinase		O88428	Adenylyl-sulfate kinase
C205R019	Nuclear nucleic acid-binding protein C1D	421267	Q5ZHS3	Nuclear nucleic acid-binding protein C1D
C210R019	Signal peptidase complex catalytic subunit SEC11A	56529	Q9R0P6	Signal peptidase complex catalytic subunit SEC11A
C211R019	Splicing factor 3B subunit 2		Q13435	Splicing factor 3B subunit 2
C217R019	Methylcrotonoyl-CoA carboxylase beta chain, mitochondrial	8618230	Q8T2J9	Methylcrotonoyl-CoA carboxylase beta chain, mitochondrial
C220R019	Smad nuclear-interacting protein 1	79753	Q8TAD8	Smad nuclear-interacting protein 1
C221R019	Protein zer-1 homolog	192509	Q9W0E8	Protein zer-1 homolog
C227R019	Troponin I		P05547	Troponin I
C229R019	Macrophage mannose receptor 1	17533	Q61830	Macrophage mannose receptor 1
C230R019	Long-chain-fatty-acid--CoA ligase ACSBG1	23205	Q96GR2	Long-chain-fatty-acid--CoA ligase ACSBG1
C235R019	Dolichyl-diphosphooligosaccharide--protein glycosyltransferase subunit 1	397606	Q9GMB0	Dolichyl-diphosphooligosaccharide--protein glycosyltransferase subunit 1
C237R019	Testisin	57256	Q9JHJ7	Testisin
C242R019	NEDD8-activating enzyme E1 catalytic subunit	9039	Q8TBC4	NEDD8-activating enzyme E1 catalytic subunit
C244R019	UNKNOWN
C249R019	Tissue factor pathway inhibitor	7035	P10646	Tissue factor pathway inhibitor
C253R019	UNKNOWN
C255R019	E3 ubiquitin-protein ligase TRIM33	733198	Q56R14	E3 ubiquitin-protein ligase TRIM33
C256R019	UNKNOWN
C257R019	FhaB, Large exoproteins involved in heme utilization or adhesion [Intracellular trafficking and secretion].
C260R019	UNKNOWN
C262R019	Neuroendocrine convertase 2	100171744	Q5REC2	Neuroendocrine convertase 2
C263R019	LisH domain-containing protein C16orf63 homolog	416598	Q5ZJ24	LisH domain-containing protein C16orf63 homolog
C264R019	UNKNOWN
C007R020	AIG2-like domain-containing protein 1-B	100038780	A3KNL6	AIG2-like domain-containing protein 1-B
C013R020	Ribosomal RNA-processing protein 7 homolog A	100172751	Q5RA17	Ribosomal RNA-processing protein 7 homolog A
C015R020	Voltage-dependent anion-selective channel protein 2		P82013	Voltage-dependent anion-selective channel protein 2
C020R020	Transcription initiation factor TFIID subunit 10	6881	Q12962	Transcription initiation factor TFIID subunit 10
C021R020	Major facilitator superfamily domain-containing protein 1		Q9H3U5	Major facilitator superfamily domain-containing protein 1
C023R020	UNKNOWN
C027R020	Probable signal peptidase complex subunit 2	496658	Q5M8Y1	Probable signal peptidase complex subunit 2
C029R020	Mitochondrial import receptor subunit TOM40 homolog 1	44978	Q9U4L6	Mitochondrial import receptor subunit TOM40 homolog 1
C032R020	Gamma-secretase subunit PEN-2	100151103; 402810	Q8JHF0	Gamma-secretase subunit PEN-2
C043R020	Splicing factor, arginine/serine-rich 4		Q8VE97	Splicing factor, arginine/serine-rich 4
C046R020	Soluble NSF attachment protein	40233	Q23983	Soluble NSF attachment protein
C049R020	Cyt_c_Oxidase_VIIc, Cytochrome c oxidase subunit VIIc. Cytochrome c oxidase (CcO), the terminal oxidase in the respiratory chains of eukaryotes and most bacteria, is a multi-chain transmembrane protein located in the inner membrane of mitochondria and the cell membrane of prokaryotes. It catalyzes the reduction of O2 and simultaneously pumps protons across the membrane. The number of subunits var…
C050R020	Prolyl 4-hydroxylase subunit alpha-2	178170	Q20065	Prolyl 4-hydroxylase subunit alpha-2
C051R020	UNKNOWN
C057R020	Protein rhomboid	38168	P20350	Protein rhomboid
C061R020	Ubiquitin carboxyl-terminal hydrolase isozyme L5	51377	Q9Y5K5	Ubiquitin carboxyl-terminal hydrolase isozyme L5
C065R020	Lissencephaly-1 homolog	36791	Q7KNS3	Lissencephaly-1 homolog
C069R020	UNKNOWN
C070R020	Collagen and calcium-binding EGF domain-containing protein 1	555629	A8WGB1	Collagen and calcium-binding EGF domain-containing protein 1
C074R020	F-box/WD repeat-containing protein 1A	8945	Q9Y297	F-box/WD repeat-containing protein 1A
C077R020	UNKNOWN
C084R020	Solute carrier family 2, facilitated glucose transporter member 1	6513	P11166	Solute carrier family 2, facilitated glucose transporter member 1
C106R020	MARVEL, Membrane-associating domain. MARVEL domain-containing proteins are often found in lipid-associating proteins - such as Occludin and MAL family proteins. It may be part of the machinery of membrane apposition events, such as transport vesicle biogenesis.
C109R020	Signal recognition particle 68 kDa protein	39028	Q9VSS2	Signal recognition particle 68 kDa protein
C110R020	Tetraspannin, Tetraspanin family.
C111R020	Diphthine synthase	508904	Q5E982	Diphthine synthase
C114R020	Protein SDA1 homolog	286746	Q6NV26	Protein SDA1 homolog
C120R020	UNKNOWN
C121R020	UNKNOWN
C127R020	PCEMA1, Acidic phosphoprotein precursor PCEMA1. This family consists of several acidic phosphoprotein precursor PCEMA1 sequences which appear to be found exclusively in Plasmodium chabaudi. PCEMA1 is an antigen that is associated with the membrane of the infected erythrocyte throughout the entire intraerythrocytic cycle. The exact function of this family is unclear.
C136R020	X-box-binding protein 1	289754	Q9R1S4	X-box-binding protein 1
C137R020	Casein kinase II subunit alpha	282419	P68399	Casein kinase II subunit alpha
C144R020	UNKNOWN
C145R020	WD repeat and SOCS box-containing protein 1	26118	Q9Y6I7	WD repeat and SOCS box-containing protein 1
C146R020	UNKNOWN
C152R020	UNKNOWN
C170R020	60S ribosomal protein L24	34754	Q9VJY6	60S ribosomal protein L24
C171R020	Candida_ALS, Candida agglutinin-like protein (ALS). This family consists of several agglutinin-like proteins from different Candida species. ALS genes of Candida albicans encode a family of cell-surface glycoproteins with a three-domain structure. Each Als protein has a relatively conserved N-terminal domain, a central domain consisting of a tandemly repeated motif, and a serine-threonine-rich C-…
C173R020	BolA-like protein 3	388962	Q53S33	BolA-like protein 3
C188R020	Histone acetyltransferase KAT2B	8850	Q92831	Histone acetyltransferase KAT2B
C189R020	Serine/threonine-protein kinase PLK1	18817	Q07832	Serine/threonine-protein kinase PLK1
C190R020	Very long-chain-fatty-acid--CoA ligase bubblegum	44117	Q9V3S9	Very long-chain-fatty-acid--CoA ligase bubblegum
C191R020	UNKNOWN
C197R020	Charged multivesicular body protein 2a	448496	Q6DFS6	Charged multivesicular body protein 2a
C200R020	Longitudinals lacking protein-like	44703	Q7KRI2	Longitudinals lacking protein-like
C201R020	IST1 homolog	9798	P53990	IST1 homolog
C206R020	UNKNOWN
C210R020	UNKNOWN
C214R020	UNKNOWN
C218R020	UNKNOWN
C219R020	Glucose-6-phosphate isomerase	397602	P08059	Glucose-6-phosphate isomerase
C220R020	UNKNOWN
C222R020	Ankyrin repeat and MYND domain-containing protein 2	420593	Q5ZMD2	Ankyrin repeat and MYND domain-containing protein 2
C228R020	Zinc finger protein 624	57547	Q9P2J8	Zinc finger protein 624
C233R020	Plasma membrane calcium-transporting ATPase 2		P58165	Plasma membrane calcium-transporting ATPase 2
C234R020	L-seryl-tRNA(Sec) kinase	214580	Q8BP74	L-seryl-tRNA(Sec) kinase
C004R021	RING-box protein 1A	31014	Q9W5E1	RING-box protein 1A
C005R021	UNKNOWN
C017R021	UNKNOWN
C019R021	UNKNOWN
C022R021	Nucleoporin SEH1	506509	A7YY75	Nucleoporin SEH1
C027R021	UNKNOWN
C029R021	Transmembrane BAX inhibitor motif-containing protein 4	51643	Q9HC24	Transmembrane BAX inhibitor motif-containing protein 4
C030R021	Histone deacetylase complex subunit SAP130-B	496245	Q5M7C3	Histone deacetylase complex subunit SAP130-B
C037R021	Inward rectifier potassium channel irk-1	180944	P52192	Inward rectifier potassium channel irk-1
C045R021	Elongator complex protein 4	495207	Q5XG58	Elongator complex protein 4
C046R021	Phosphoacetylglucosamine mutase		O95394	Phosphoacetylglucosamine mutase
C052R021	UNKNOWN
C056R021	Protein disulfide-isomerase	100173809	Q5R5B6	Protein disulfide-isomerase
C061R021	UNKNOWN
C065R021	Translocon-associated protein subunit delta	20832	Q62186	Translocon-associated protein subunit delta
C073R021	Cleavage and polyadenylation specificity factor subunit 5	394092	Q7T3C6	Cleavage and polyadenylation specificity factor subunit 5
C074R021	Upstream activation factor subunit UAF30	854470	Q08747	Upstream activation factor subunit UAF30
C080R021	COP9 signalosome complex subunit 6	26893	O88545	COP9 signalosome complex subunit 6
C083R021	UNKNOWN
C085R021	Candida_ALS, Candida agglutinin-like protein (ALS). This family consists of several agglutinin-like proteins from different Candida species. ALS genes of Candida albicans encode a family of cell-surface glycoproteins with a three-domain structure. Each Als protein has a relatively conserved N-terminal domain, a central domain consisting of a tandemly repeated motif, and a serine-threonine-rich C-…
C087R021	60S ribosomal protein L4		P49165	60S ribosomal protein L4
C093R021	Nucleoredoxin	553621	Q503L9	Nucleoredoxin
C095R021	Hydroxysteroid dehydrogenase-like protein 2	404131	A4FUZ6	Hydroxysteroid dehydrogenase-like protein 2
C096R021	Probable methylmalonate-semialdehyde dehydrogenase [acylating], mitochondrial	1273463	Q7QC84	Probable methylmalonate-semialdehyde dehydrogenase [acylating], mitochondrial
C101R021	Transmembrane protein C9orf5	23731	Q9H330	Transmembrane protein C9orf5
C114R021	GTP-binding protein 2	54676	Q9BX10	GTP-binding protein 2
C118R021	Zinc transporter 2	25362	Q62941	Zinc transporter 2
C119R021	L-2-hydroxyglutarate dehydrogenase, mitochondrial	217666	Q91YP0	L-2-hydroxyglutarate dehydrogenase, mitochondrial
C131R021	Putative ascorbate peroxidase		Q539E5	Putative ascorbate peroxidase
C135R021	Transmembrane and coiled-coil domain-containing protein 1 sp|Q3T0N3.1|TMCO1_BOVIN RecName: Full=Transmembrane and coiled-coil domain-containing protein 1	54499	Q9UM00	Transmembrane and coiled-coil domain-containing protein 1 sp|Q3T0N3.1|TMCO1_BOVIN RecName: Full=Transmembrane and coiled-coil domain-containing protein 1
C148R021	UNKNOWN
C150R021	C1GALT1-specific chaperone 1	29071	Q96EU7	C1GALT1-specific chaperone 1
C159R021	Bax inhibitor 1	110213	Q9D2C7	Bax inhibitor 1
C166R021	Tryptophan 5-monooxygenase	38871	P17276	Tryptophan 5-monooxygenase
C169R021	UNKNOWN
C171R021	Cytosolic Fe-S cluster assembly factor nubp1	548552	Q5EB25	Cytosolic Fe-S cluster assembly factor nubp1
C176R021	UNKNOWN
C184R021	UNKNOWN
C185R021	UNKNOWN
C186R021	Cuticle protein CP14.6		Q94984	Cuticle protein CP14.6
C194R021	UNKNOWN
C195R021	Nucleolysin TIAR	7073	Q01085	Nucleolysin TIAR
C200R021	WD repeat-containing protein 92	103784	Q8BGF3	WD repeat-containing protein 92
C202R021	Proteasome subunit alpha type-3	19167	O70435	Proteasome subunit alpha type-3
C203R021	UNKNOWN
C205R021	Protein BAT5	361796	Q6MG55	Protein BAT5
C206R021	UNKNOWN
C207R021	Ubiquitin-conjugating enzyme E2-17 kDa	41785	P25867	Ubiquitin-conjugating enzyme E2-17 kDa
C208R021	UNKNOWN
C216R021	Coatomer subunit gamma-2	26958	Q9UBF2	Coatomer subunit gamma-2
C222R021	UNKNOWN
C225R021	UNKNOWN
C230R021	Trypsin-1		P00765	Trypsin-1
C238R021	Atrophin-1, Atrophin-1 family. Atrophin-1 is the protein product of the dentatorubral-pallidoluysian atrophy (DRPLA) gene. DRPLA OMIM:125370 is a progressive neurodegenerative disorder. It is caused by the expansion of a CAG repeat in the DRPLA gene on chromosome 12p. This results in an extended polyglutamine region in atrophin-1, that is thought to confer toxicity to the protein, possibly throug…
C239R021	UDP-glucose 6-dehydrogenase	38760	O02373	UDP-glucose 6-dehydrogenase
C240R021	UNKNOWN
C243R021	Calcium-transporting ATPase sarcoplasmic/endoplasmic reticulum type	1276852	Q7PPA5	Calcium-transporting ATPase sarcoplasmic/endoplasmic reticulum type
C247R021	Probable E3 ubiquitin-protein ligase HERC2		Q4U2R1	Probable E3 ubiquitin-protein ligase HERC2
C248R021	Fumarylacetoacetase	2184	P16930	Fumarylacetoacetase
C250R021	Fumarate hydratase, mitochondrial		Q60HF9	Fumarate hydratase, mitochondrial
C255R021	Probable 39S ribosomal protein L45, mitochondrial	42671	Q9VCX3	Probable 39S ribosomal protein L45, mitochondrial
C256R021	UNKNOWN
C260R021	UNKNOWN
C001R022	UNKNOWN
C003R022	UNKNOWN
C005R022	U1 small nuclear ribonucleoprotein A	31442	P43332	U1 small nuclear ribonucleoprotein A
C009R022	Probable pyridoxine biosynthesis SNZERR		Q8WPW2	Probable pyridoxine biosynthesis SNZERR
C010R022	UNKNOWN
C011R022	Guanine nucleotide-binding protein G(o) subunit alpha		P38404	Guanine nucleotide-binding protein G(o) subunit alpha
C015R022	Translocating chain-associated membrane protein 1-like 1	446460	Q6DED0	Translocating chain-associated membrane protein 1-like 1
C017R022	Large neutral amino acids transporter small subunit 2	100172820	Q5RAE3	Large neutral amino acids transporter small subunit 2
C020R022	Protein LSM14 homolog A	100173930	Q5R4R4	Protein LSM14 homolog A
C023R022	UNKNOWN
C025R022	Mitochondrial import receptor subunit TOM40 homolog 1	44978	Q9U4L6	Mitochondrial import receptor subunit TOM40 homolog 1
C026R022	UNKNOWN
C027R022	UNKNOWN
C043R022	SERTA domain-containing protein 4	214791	A7DTG3	SERTA domain-containing protein 4
C046R022	THUMP domain-containing protein 1 homolog	38533	Q9VZD8	THUMP domain-containing protein 1 homolog
C047R022	Transcription factor BTF3 homolog 4	539753	Q2KIY7	Transcription factor BTF3 homolog 4
C054R022	Oxidoreductase NAD-binding domain-containing protein 1	558500	A3KP77	Oxidoreductase NAD-binding domain-containing protein 1
C057R022	FIT family protein CG10671	38596	Q9VRJ2	FIT family protein CG10671
C062R022	UNKNOWN
C064R022	UNKNOWN
C068R022	RNA-binding protein 39	9584	Q14498	RNA-binding protein 39
C074R022	Carboxypeptidase M	70574	Q80V42	Carboxypeptidase M
C078R022	Peptidyl-prolyl cis-trans isomerase E	100173420	Q5R723	Peptidyl-prolyl cis-trans isomerase E
C080R022	Nucleolar complex protein 2 homolog	508638	Q3SYU1	Nucleolar complex protein 2 homolog
C084R022	Sodium-dependent neutral amino acid transporter B(0)AT3	348932	Q96N87	Sodium-dependent neutral amino acid transporter B(0)AT3
C085R022	Probable nuclear transport factor 2	172648	Q21735	Probable nuclear transport factor 2
C087R022	UNKNOWN
C089R022	Nucleoporin 50 kDa	25497	O08587	Nucleoporin 50 kDa
C094R022	Paramyosin, long form	39002	P35415	Paramyosin, long form
C096R022	UNKNOWN
C098R022	Coronin-6	245982	Q920J3	Coronin-6
C103R022	UNKNOWN
C105R022	Hexokinase-2	494561	Q1W674	Hexokinase-2
C112R022	39S ribosomal protein L9, mitochondrial	41859	Q9VF89	39S ribosomal protein L9, mitochondrial
C114R022	UNKNOWN
C116R022	Interleukin-16	16170	O54824	Interleukin-16
C120R022	Tropomyosin-1, isoforms 9A/A/B	41852	P06754	Tropomyosin-1, isoforms 9A/A/B
C124R022	28 kDa heat- and acid-stable phosphoprotein	11333	Q13442	28 kDa heat- and acid-stable phosphoprotein
C125R022	UNKNOWN
C127R022	Mucin, Mucin-like glycoprotein. This family of trypanosomal proteins resemble vertebrate mucins. The protein consists of three regions. The N and C terminii are conserved between all members of the family, whereas the central region is not well conserved and contains a large number of threonine residues which can be glycosylated. Indirect evidence suggested that these genes might encode the core …
C131R022	Soluble calcium-activated nucleotidase 1	76025	Q8VCF1	Soluble calcium-activated nucleotidase 1
C142R022	UNKNOWN
C146R022	Heterogeneous nuclear ribonucleoprotein K	426516	Q5ZIQ3	Heterogeneous nuclear ribonucleoprotein K
C147R022	Interleukin-16	3603	Q14005	Interleukin-16
C150R022	Protein ariadne-1 homolog	25820	Q9Y4X5	Protein ariadne-1 homolog
C160R022	BTB/POZ domain-containing protein TNFAIP1	417672	Q5F3E8	BTB/POZ domain-containing protein TNFAIP1
C161R022	RING finger protein 26	79102	Q9BY78	RING finger protein 26
C168R022	UNKNOWN
C169R022	ATP synthase subunit beta, mitochondrial	43829	Q05825	ATP synthase subunit beta, mitochondrial
C171R022	Probable cysteine proteinase At3g43960	823513	Q9LXW3	Probable cysteine proteinase At3g43960
C172R022	Thioredoxin domain-containing protein 17	100171754	Q5REA8	Thioredoxin domain-containing protein 17
C177R022	Histidyl-tRNA synthetase, cytoplasmic	510937	Q2KI84	Histidyl-tRNA synthetase, cytoplasmic
C184R022	60S ribosomal protein L12 sp|P61866.1|RL12_CAEEL RecName: Full=60S ribosomal protein L12	8576231	P61865	60S ribosomal protein L12 sp|P61866.1|RL12_CAEEL RecName: Full=60S ribosomal protein L12
C186R022	DnaJ homolog subfamily B member 6-A	734291	Q5FWN8	DnaJ homolog subfamily B member 6-A
C193R022	UNKNOWN
C194R022	UNKNOWN
C200R022	Protein fem-1 homolog C	735243	Q2T9K6	Protein fem-1 homolog C
C201R022	UNKNOWN
C202R022	Ras-related protein Rab-14 sp|Q5R8Z8.3|RAB14_PONAB RecName: Full=Ras-related protein Rab-14 sp|Q5ZKU5.3|RAB14_CHICK RecName: Full=Ras-related protein Rab-14 sp|P61106.4|RAB14_HUMAN RecName: Full=Ras-related protein Rab-14	68365	Q91V41	Ras-related protein Rab-14 sp|Q5R8Z8.3|RAB14_PONAB RecName: Full=Ras-related protein Rab-14 sp|Q5ZKU5.3|RAB14_CHICK RecName: Full=Ras-related protein Rab-14 sp|P61106.4|RAB14_HUMAN RecName: Full=Ras-related protein Rab-14
C213R022	Proteasome subunit beta type-4	19172	P99026	Proteasome subunit beta type-4
C214R022	2-oxoisovalerate dehydrogenase subunit beta, mitochondrial	100048676; 12040	Q6P3A8	2-oxoisovalerate dehydrogenase subunit beta, mitochondrial
C217R022	Proteasome subunit alpha type-6	26443	Q9QUM9	Proteasome subunit alpha type-6
C218R022	U4/U6 small nuclear ribonucleoprotein Prp3	510322	Q2KIA6	U4/U6 small nuclear ribonucleoprotein Prp3
C223R022	Epoxide hydrolase 4	384214	Q6IE26	Epoxide hydrolase 4
C226R022	THO complex subunit 3	529231	Q29RH4	THO complex subunit 3
C229R022	Putative mediator of RNA polymerase II transcription subunit 26	8620139	Q552X2	Putative mediator of RNA polymerase II transcription subunit 26
C231R022	Histidine triad nucleotide-binding protein 1	184760	P53795	Histidine triad nucleotide-binding protein 1
C232R022	UNKNOWN
C233R022	Exportin-2		Q9PTU3	Exportin-2
C238R022	UNKNOWN
C239R022	Mitochondrial carrier triple repeat protein 1	313241	Q52KK3	Mitochondrial carrier triple repeat protein 1
C240R022	UNKNOWN
C241R022	40S ribosomal protein S17	39088	P17704	40S ribosomal protein S17
C245R022	Probable GMP reductase	178834	O16294	Probable GMP reductase
C247R022	2A1904
C256R022	Probable glycogen [starch] synthase	174924	Q9U2D9	Probable glycogen [starch] synthase
C258R022	Nucleolar protein 16		Q4SQ06	Nucleolar protein 16
C002R023	Protein SCO1 homolog, mitochondrial	6341	O75880	Protein SCO1 homolog, mitochondrial
C004R023	UNKNOWN
C006R023	5-tyrosyl-DNA phosphodiesterase	51567	O95551	5-tyrosyl-DNA phosphodiesterase
C010R023	UPF0160, Uncharacterised protein family (UPF0160). This family of proteins contains a large number of metal binding residues. The patterns are suggestive of a phosphoesterase function. The conserved DHH motif may mean this family is related to pfam01368.
C014R023	Glycoprotein G		Q5K2K4	Glycoprotein G
C018R023	Putative aldehyde dehydrogenase family 7 member A1 homolog	175820	P46562	Putative aldehyde dehydrogenase family 7 member A1 homolog
C020R023	Golgi phosphoprotein 3	64083	Q9H4A6	Golgi phosphoprotein 3
C024R023	Putative apospory-associated protein C		Q40784	Putative apospory-associated protein C
C025R023	Splicing factor 45	76938	Q8JZX4	Splicing factor 45
C032R023	Viral IAP-associated factor homolog	39364	Q8MR62	Viral IAP-associated factor homolog
C033R023	Sequestosome-1	100172461	Q5RBA5	Sequestosome-1
C036R023	Calpain-B catalytic subunit 2	39165	Q9VT65	Calpain-B catalytic subunit 2
C038R023	Alpha,alpha-trehalose-phosphate synthase [UDP-forming] A	8626202	Q54K57	Alpha,alpha-trehalose-phosphate synthase [UDP-forming] A
C041R023	UNKNOWN
C042R023	Tropomyosin, Tropomyosin.
C043R023	UNKNOWN
C056R023	Ryanodine receptor 44F		Q24498	Ryanodine receptor 44F
C059R023	UMP-CMP kinase	398670	Q7ZX23	UMP-CMP kinase
C061R023	Actin, clone 403		P18603	Actin, clone 403
C063R023	Paladin	373898	Q8JHZ8	Paladin
C066R023	UNKNOWN
C068R023	6-phosphofructokinase	36060	P52034	6-phosphofructokinase
C076R023	Proteasome assembly chaperone 2	496562	Q5XGC5	Proteasome assembly chaperone 2
C079R023	Proteasome subunit alpha type-7		Q9PTW9	Proteasome subunit alpha type-7
C081R023	Propionyl-CoA carboxylase alpha chain, mitochondrial	181026	Q19842	Propionyl-CoA carboxylase alpha chain, mitochondrial
C082R023	Reticulon-4		Q9NQC3	Reticulon-4
C094R023	39 kDa FK506-binding nuclear protein	41860	P54397	39 kDa FK506-binding nuclear protein
C095R023	Ribosomal RNA-processing protein 8	101867	Q9DB85	Ribosomal RNA-processing protein 8
C096R023	Myosin heavy chain, muscle		P05661	Myosin heavy chain, muscle
C101R023	U6 snRNA-associated Sm-like protein LSm2	57819	Q9Y333	U6 snRNA-associated Sm-like protein LSm2
C108R023	Glia maturation factor gamma	514407	Q56JZ9	Glia maturation factor gamma
C118R023	Uncharacterized protein C17orf39 homolog	66771	Q9CPY6	Uncharacterized protein C17orf39 homolog
C119R023	NADH-cytochrome b5 reductase 2	595026	Q5BJ68	NADH-cytochrome b5 reductase 2
C120R023	UNKNOWN
C131R023	Torsin-1B	27348	O14657	Torsin-1B
C138R023	Palmitoyltransferase ZDHHC3	69035	Q8R173	Palmitoyltransferase ZDHHC3
C139R023	UNKNOWN
C141R023	UNKNOWN
C144R023	Serine/threonine-protein phosphatase 2A regulatory subunit B	100009404	Q28717	Serine/threonine-protein phosphatase 2A regulatory subunit B
C147R023	Zinc finger protein ubi-d4 A	373651	Q9W638	Zinc finger protein ubi-d4 A
C152R023	UNKNOWN
C158R023	Transcription initiation factor IIB	178544	O16991	Transcription initiation factor IIB
C159R023	rps11p, 30S ribosomal protein S11P; Reviewed.
C162R023	Mediator of RNA polymerase II transcription subunit 14	1276369	Q7Q6S8	Mediator of RNA polymerase II transcription subunit 14
C166R023	UNKNOWN
C170R023	ATPase WRNIP1		Q96S55	ATPase WRNIP1
C173R023	40S ribosomal protein S2 sp|P25444.3|RS2_MOUSE RecName: Full=40S ribosomal protein S2	83789	P27952	40S ribosomal protein S2 sp|P25444.3|RS2_MOUSE RecName: Full=40S ribosomal protein S2
C175R023	Far upstream element-binding protein 1	8880	Q96AE4	Far upstream element-binding protein 1
C177R023	Cathepsin B heavy chain	281105	P07688	Cathepsin B heavy chain
C180R023	UNKNOWN
C181R023	WD repeat and SOCS box-containing protein 1	26118	Q9Y6I7	WD repeat and SOCS box-containing protein 1
C183R023	Cuticle protein CP14.6		Q94984	Cuticle protein CP14.6
C190R023	UNKNOWN
C196R023	Transmembrane protein 85	68032	Q9CZX9	Transmembrane protein 85
C198R023	Translocator protein	706	P30536	Translocator protein
C201R023	UNKNOWN
C203R023	NEDD8-conjugating enzyme Ubc12	9040	P61081	NEDD8-conjugating enzyme Ubc12
C205R023	UNKNOWN
C206R023	UNKNOWN
C210R023	UNKNOWN
C211R023	UNKNOWN
C213R023	mRNA turnover protein 4 homolog	69902	Q9D0I8	mRNA turnover protein 4 homolog
C224R023	UNKNOWN
C226R023	Metastasis-associated protein MTA1		Q8K4B0	Metastasis-associated protein MTA1
C229R023	Transmembrane protein 198	564608	Q498W5	Transmembrane protein 198
C231R023	Soluble NSF attachment protein	40233	Q23983	Soluble NSF attachment protein
C232R023	Mitochondrial import inner membrane translocase subunit Tim22	318636	Q8IN78	Mitochondrial import inner membrane translocase subunit Tim22
C236R023	UNKNOWN
C237R023	Protein TAPT1 homolog	42165	Q9VED0	Protein TAPT1 homolog
C243R023	Transmembrane protein 64	100201	Q3U145	Transmembrane protein 64
C251R023	UNKNOWN
C254R023	Cytochrome c oxidase subunit 4 isoform 2, mitochondrial		P80971	Cytochrome c oxidase subunit 4 isoform 2, mitochondrial
C255R023	Progestin and adipoQ receptor family member 3	231474	Q6TCG8	Progestin and adipoQ receptor family member 3
C258R023	Choline dehydrogenase, mitochondrial	218865	Q8BJ64	Choline dehydrogenase, mitochondrial
C262R023	UNKNOWN
C264R023	Tissue factor pathway inhibitor	613026	Q28864	Tissue factor pathway inhibitor
C265R023	Cytosolic endo-beta-N-acetylglucosaminidase		P0C7A1	Cytosolic endo-beta-N-acetylglucosaminidase
C266R023	DnaJ homolog subfamily C member 1	64215	Q96KC8	DnaJ homolog subfamily C member 1
C002R024	UNKNOWN
C004R024	NADH dehydrogenase [ubiquinone] iron-sulfur protein 7, mitochondrial	338079	P42026	NADH dehydrogenase [ubiquinone] iron-sulfur protein 7, mitochondrial
C005R024	UNKNOWN
C010R024	Enteropeptidase catalytic light chain	19146	P97435	Enteropeptidase catalytic light chain
C014R024	UNKNOWN
C015R024	Translocon-associated protein subunit alpha	107513	Q9CY50	Translocon-associated protein subunit alpha
C017R024	U4/U6.U5 small nuclear ribonucleoprotein 27 kDa protein	11017	Q8WVK2	U4/U6.U5 small nuclear ribonucleoprotein 27 kDa protein
C020R024	DOMON domain-containing protein CG14681	3772559	Q9VGY6	DOMON domain-containing protein CG14681
C023R024	Adenylate kinase	6422599	B3QS41	Adenylate kinase
C026R024	Venom allergen 5		Q05108	Venom allergen 5
C035R024	ER lumen protein retaining receptor	34427	O76767	ER lumen protein retaining receptor
C036R024	Sarcoplasmic calcium-binding protein, beta chain		P02635	Sarcoplasmic calcium-binding protein, beta chain
C043R024	UNKNOWN
C050R024	Voltage-dependent anion-selective channel	34500	Q94920	Voltage-dependent anion-selective channel
C054R024	Myosin light chain alkali		Q24756	Myosin light chain alkali
C055R024	Uncharacterized protein C4B3.18	2539367	Q9USK7	Uncharacterized protein C4B3.18
C058R024	Tuberin	7249	P49815	Tuberin
C059R024	CTD small phosphatase-like protein 2-B	323089	A4QNX6	CTD small phosphatase-like protein 2-B
C063R024	UNKNOWN
C067R024	UNKNOWN
C068R024	E3 ubiquitin-protein ligase KCMF1	613522	Q1LZE1	E3 ubiquitin-protein ligase KCMF1
C070R024	Acyl-protein thioesterase 1	25514	P70470	Acyl-protein thioesterase 1
C072R024	V-type proton ATPase subunit d 1	31342	Q9W4P5	V-type proton ATPase subunit d 1
C086R024	Carbonic anhydrase 2		Q8UWA5	Carbonic anhydrase 2
C090R024	Integrin beta-PS	44885	P11584	Integrin beta-PS
C094R024	Hsp90 co-chaperone Cdc37	6624466	Q24740	Hsp90 co-chaperone Cdc37
C096R024	72 kDa type IV collagenase	17390	P33434	72 kDa type IV collagenase
C105R024	UNKNOWN
C107R024	P3 protein	214601	P21129	P3 protein
C109R024	Extended synaptotagmin-2	52635	Q3TZZ7	Extended synaptotagmin-2
C124R024	Pre-mRNA-processing factor 17	51362	O60508	Pre-mRNA-processing factor 17
C130R024	Mitochondrial 2-oxodicarboxylate carrier	217593	Q8BZ09	Mitochondrial 2-oxodicarboxylate carrier
C139R024	UNKNOWN
C140R024	UNKNOWN
C144R024	60S ribosomal protein L38		A2I469	60S ribosomal protein L38
C150R024	UNKNOWN
C152R024	Regulator of chromosome condensation		P23800	Regulator of chromosome condensation
C153R024	Proteasome subunit alpha type-1	26440	Q9R1P4	Proteasome subunit alpha type-1
C156R024	Proclotting enzyme heavy chain		P21902	Proclotting enzyme heavy chain
C162R024	HLH, Helix-loop-helix DNA-binding domain.
C164R024	Coiled-coil domain-containing protein 86	100174425	Q5RB69	Coiled-coil domain-containing protein 86
C165R024	UNKNOWN
C166R024	Sugar transporter ERD6-like 4	838529	Q93YP9	Sugar transporter ERD6-like 4
C186R024	UNKNOWN
C188R024	Cell division cycle protein 27 homolog	540660	A7Z061	Cell division cycle protein 27 homolog
C190R024	Pre-rRNA-processing protein esf2	2540503	O74362	Pre-rRNA-processing protein esf2
C191R024	Chorion peroxidase heavy chain	42131	Q9VEG6	Chorion peroxidase heavy chain
C192R024	UNKNOWN
C206R024	UNKNOWN
C207R024	Cytochrome c oxidase subunit 5A, mitochondrial	41432	Q94514	Cytochrome c oxidase subunit 5A, mitochondrial
C221R024	Malate dehydrogenase, cytoplasmic	421281	Q5ZME2	Malate dehydrogenase, cytoplasmic
C223R024	Pyruvate dehydrogenase phosphatase regulatory subunit, mitochondrial	286844	O46504	Pyruvate dehydrogenase phosphatase regulatory subunit, mitochondrial
C227R024	Laminin subunit alpha-1	16772	P19137	Laminin subunit alpha-1
C228R024	Pre-mRNA-processing factor 40 homolog B	25766	Q6NWY9	Pre-mRNA-processing factor 40 homolog B
C231R024	UNKNOWN
C234R024	Aminomethyltransferase, mitochondrial	275	P48728	Aminomethyltransferase, mitochondrial
C238R024	Myosin heavy chain, muscle		P05661	Myosin heavy chain, muscle
C242R024	CLECT, C-type lectin (CTL) or carbohydrate-recognition domain (CRD). Many of these domains function as calcium-dependent carbohydrate binding modules.
C255R024	ADP-ribosylation factor 1 sp|P61210.2|ARF1_LOCMI RecName: Full=ADP-ribosylation factor 1	40506	P61209	ADP-ribosylation factor 1 sp|P61210.2|ARF1_LOCMI RecName: Full=ADP-ribosylation factor 1
C258R024	Probable fructose-2,6-bisphosphatase C732.02c	2541800	Q9URZ7	Probable fructose-2,6-bisphosphatase C732.02c
C259R024	UNKNOWN
C260R024	Matrix metalloproteinase-9	17395	P41245	Matrix metalloproteinase-9
C262R024	Cyclin-Y		Q8ND76	Cyclin-Y
C263R024	Enhancer of split mgamma protein	43151	Q01070	Enhancer of split mgamma protein
C264R024	UNKNOWN
C001R025	UNKNOWN
C002R025	Ribonuclease UK114	15473	P52760	Ribonuclease UK114
C005R025	PDZ_signaling, PDZ domain found in a variety of Eumetazoan signaling molecules, often in tandem arrangements. May be responsible for specific protein-protein interactions, as most PDZ domains bind C-terminal polypeptides, and binding to internal (non-C-terminal) polypeptides and even to lipids has been demonstrated. In this subfamily of PDZ domains an N-terminal beta-strand forms the peptide-bind…
C006R025	Translationally-controlled tumor protein homolog	1273293	Q7QCK2	Translationally-controlled tumor protein homolog
C007R025	UNKNOWN
C010R025	UNKNOWN
C011R025	28 kDa heat- and acid-stable phosphoprotein	11333	Q13442	28 kDa heat- and acid-stable phosphoprotein
C015R025	UNKNOWN
C017R025	UNKNOWN
C020R025	Polypeptide N-acetylgalactosaminyltransferase 5	326151	Q6WV17	Polypeptide N-acetylgalactosaminyltransferase 5
C025R025	S-methyl-5-thioadenosine phosphorylase	66902	Q9CQ65	S-methyl-5-thioadenosine phosphorylase
C029R025	Delta-1-pyrroline-5-carboxylate dehydrogenase, mitochondrial	100126042	A7YWE4	Delta-1-pyrroline-5-carboxylate dehydrogenase, mitochondrial
C034R025	UNKNOWN
C036R025	Sex-lethal homolog		O97018	Sex-lethal homolog
C050R025	Cysteine-rich hydrophobic domain 2 protein	74277	Q9D9G3	Cysteine-rich hydrophobic domain 2 protein
C052R025	RNase_T2_euk, Ribonuclease T2 (RNase T2) is a widespread family of secreted RNases found in every organism examined thus far. This family includes RNase Rh, RNase MC1, RNase LE, and self-incompatibility RNases (S-RNases). Plant T2 RNases are expressed during leaf senescence in order to scavenge phosphate from ribonucleotides. They are also expressed in response to wounding or pathogen invasion. S…
C058R025	Transmembrane 9 superfamily member 3	56889	Q9HD45	Transmembrane 9 superfamily member 3
C060R025	UNKNOWN
C062R025	UNKNOWN
C063R025	Gamma-tubulin complex component 4	27229	Q9UGJ1	Gamma-tubulin complex component 4
C083R025	Mitochondrial import inner membrane translocase subunit Tim9	32294	Q9VYD7	Mitochondrial import inner membrane translocase subunit Tim9
C084R025	Receptor expression-enhancing protein 4	519613	Q3ZCI8	Receptor expression-enhancing protein 4
C090R025	40S ribosomal protein S11 sp|P62280.3|RS11_HUMAN RecName: Full=40S ribosomal protein S11 sp|P62282.3|RS11_RAT RecName: Full=40S ribosomal protein S11 sp|P62281.3|RS11_MOUSE RecName: Full=40S ribosomal protein S11 sp|Q3T0V4.3|RS11_BOVIN RecName: Full=40S ribosomal protein S11		P61270	40S ribosomal protein S11 sp|P62280.3|RS11_HUMAN RecName: Full=40S ribosomal protein S11 sp|P62282.3|RS11_RAT RecName: Full=40S ribosomal protein S11 sp|P62281.3|RS11_MOUSE RecName: Full=40S ribosomal protein S11 sp|Q3T0V4.3|RS11_BOVIN RecName: Full=40S ribosomal protein S11
C091R025	Isocitrate dehydrogenase [NADP], mitochondrial	269951	P54071	Isocitrate dehydrogenase [NADP], mitochondrial
C099R025	Cathepsin K	29175	O35186	Cathepsin K
C101R025	UNKNOWN
C104R025	Armadillo segment polarity protein	5576477	Q17GS9	Armadillo segment polarity protein
C105R025	Translation initiation factor IF-2, mitochondrial	4528	P46199	Translation initiation factor IF-2, mitochondrial
C106R025	Surfeit locus protein 4 homolog	41864	O18405	Surfeit locus protein 4 homolog
C108R025	Uncharacterized protein CG12001	40582	Q9VN45	Uncharacterized protein CG12001
C110R025	Retinal dehydrogenase 1	395264	P27463	Retinal dehydrogenase 1
C113R025	Transmembrane emp24 domain-containing protein 5	289883	Q6AXN3	Transmembrane emp24 domain-containing protein 5
C117R025	Chromobox protein homolog 2	84733	Q14781	Chromobox protein homolog 2
C118R025	UNKNOWN
C119R025	UNKNOWN
C121R025	60S ribosome subunit biogenesis protein NIP7 homolog	553616	Q503P2	60S ribosome subunit biogenesis protein NIP7 homolog
C127R025	RRM, RRM (RNA recognition motif), also known as RBD (RNA binding domain) or RNP (ribonucleoprotein domain), is a highly abundant domain in eukaryotes found in proteins involved in post-transcriptional gene expression processes including mRNA and rRNA processing, RNA export, and RNA stability. This domain is 90 amino acids in length and consists of a four-stranded beta-sheet packed against two alp…
C128R025	Coiled-coil domain-containing protein 25	448037	Q6GLE1	Coiled-coil domain-containing protein 25
C133R025	Translocon-associated protein subunit beta	506530	Q5E9E4	Translocon-associated protein subunit beta
C134R025	Plasma kallikrein light chain	533547	Q2KJ63	Plasma kallikrein light chain
C140R025	Protein disulfide-isomerase A3	373899	Q8JG64	Protein disulfide-isomerase A3
C144R025	Putative protein kinase C delta type homolog	32191	P83099	Putative protein kinase C delta type homolog
C146R025	UNKNOWN
C147R025	Exosome complex exonuclease RRP41	109075	Q921I9	Exosome complex exonuclease RRP41
C153R025	V-type proton ATPase 116 kDa subunit a isoform 1	535	Q93050	V-type proton ATPase 116 kDa subunit a isoform 1
C154R025	UNKNOWN
C162R025	28S ribosomal protein S31, mitochondrial	10240	Q92665	28S ribosomal protein S31, mitochondrial
C169R025	Cell cycle control protein 50A	69981	Q8VEK0	Cell cycle control protein 50A
C172R025	Brain peptide ITGQGNRIF	726472	P85828	Brain peptide ITGQGNRIF
C173R025	Dehydrodolichyl diphosphate synthase	79947	Q86SQ9	Dehydrodolichyl diphosphate synthase
C174R025	Myosin heavy chain, non-muscle	38001	Q99323	Myosin heavy chain, non-muscle
C175R025	Cat eye syndrome critical region protein 5 homolog	214932	Q91WM2	Cat eye syndrome critical region protein 5 homolog
C177R025	UNKNOWN
C187R025	Membrane magnesium transporter 1-B	779315	Q05AU4	Membrane magnesium transporter 1-B
C189R025	UNKNOWN
C191R025	mRNA turnover protein 4 homolog	2539913	Q9USZ6	mRNA turnover protein 4 homolog
C194R025	Mitochondrial import receptor subunit TOM20 homolog	436971	Q6DH66	Mitochondrial import receptor subunit TOM20 homolog
C197R025	UNKNOWN
C198R025	Protein sprint	31987	Q8MQW8	Protein sprint
C199R025	UNKNOWN
C201R025	UNKNOWN
C207R025	UNKNOWN
C209R025	UNKNOWN
C213R025	Chromosome-associated kinesin KIF4	395823	Q90640	Chromosome-associated kinesin KIF4
C214R025	Transmembrane protein 161B	406680	Q7SY10	Transmembrane protein 161B
C222R025	Mediator of RNA polymerase II transcription subunit 22	31038	Q9V439	Mediator of RNA polymerase II transcription subunit 22
C228R025	PDZ_signaling, PDZ domain found in a variety of Eumetazoan signaling molecules, often in tandem arrangements. May be responsible for specific protein-protein interactions, as most PDZ domains bind C-terminal polypeptides, and binding to internal (non-C-terminal) polypeptides and even to lipids has been demonstrated. In this subfamily of PDZ domains an N-terminal beta-strand forms the peptide-bind…
C229R025	UNKNOWN
C230R025	UNKNOWN
C232R025	UNKNOWN
C235R025	28S ribosomal protein S35, mitochondrial	513438	Q2YDF6	28S ribosomal protein S35, mitochondrial
C236R025	UNKNOWN
C240R025	Guanine nucleotide-binding protein subunit beta-1 sp|Q61ZF6.1|GBB1_CAEBR RecName: Full=Guanine nucleotide-binding protein subunit beta-1	174803	P17343	Guanine nucleotide-binding protein subunit beta-1 sp|Q61ZF6.1|GBB1_CAEBR RecName: Full=Guanine nucleotide-binding protein subunit beta-1
C245R025	Transmembrane protein 188	496772	Q5M8F7	Transmembrane protein 188
C251R025	Inter-alpha-trypsin inhibitor heavy chain H3		Q61704	Inter-alpha-trypsin inhibitor heavy chain H3
C259R025	Beta-taxilin	395515	Q9I969	Beta-taxilin
C263R025	UNKNOWN
C264R025	UNKNOWN
C003R026	NR_LBD_F1, Ligand-binding domain of nuclear receptor family 1. Ligand-binding domain (LBD) of nuclear receptor (NR) family 1: This is one of the major subfamily of nuclear receptors, including thyroid receptor, retinoid acid receptor, ecdysone receptor, farnesoid X receptor, vitamin D receptor, and other related receptors. Nuclear receptors form a superfamily of ligand-activated transcription reg…
C004R026	Transmembrane 9 superfamily member 3	56889	Q9HD45	Transmembrane 9 superfamily member 3
C006R026	Chitin_bind_4, Insect cuticle protein. Many insect cuticular proteins include a 35-36 amino acid motif known as the R&R consensus. The extensive conservation of this region led to the suggestion that it functions to bind chitin. Provocatively, it has no sequence similarity to the well-known cysteine-containing chitin-binding domain found in chitinases and some peritrophic membrane proteins. Chiti…
C009R026	Tweety_N, N-terminal domain of the protein encoded by the Drosophila tweety gene and related proteins, a family of chloride ion channels. The protein product of the Drosophila tweety (tty) gene is thought to form a trans-membrane protein with five membrane-spanning regions and a cytoplasmic C-terminus. This N-terminal domain contains the putative transmembrane spanning regions. Tweety has been su…
C010R026	Histidine triad nucleotide-binding protein 1	184760	P53795	Histidine triad nucleotide-binding protein 1
C017R026	Aldehyde dehydrogenase family 9 member A1	100049493	Q19A30	Aldehyde dehydrogenase family 9 member A1
C023R026	Probable protein disulfide-isomerase A4	176147	P34329	Probable protein disulfide-isomerase A4
C027R026	Ferritin subunit	5569124	P41822	Ferritin subunit
C032R026	LisH domain-containing protein C16orf63 homolog	416598	Q5ZJ24	LisH domain-containing protein C16orf63 homolog
C034R026	U6 snRNA-associated Sm-like protein LSm3 sp|P62310.2|LSM3_HUMAN RecName: Full=U6 snRNA-associated Sm-like protein LSm3 sp|Q32PE9.3|LSM3_BOVIN RecName: Full=U6 snRNA-associated Sm-like protein LSm3	67678	P62311	U6 snRNA-associated Sm-like protein LSm3 sp|P62310.2|LSM3_HUMAN RecName: Full=U6 snRNA-associated Sm-like protein LSm3 sp|Q32PE9.3|LSM3_BOVIN RecName: Full=U6 snRNA-associated Sm-like protein LSm3
C035R026	UNKNOWN
C043R026	Leukocyte elastase inhibitor	1992	P30740	Leukocyte elastase inhibitor
C044R026	UNKNOWN
C046R026	ATP synthase subunit alpha, mitochondrial	100173854	Q5R546	ATP synthase subunit alpha, mitochondrial
C048R026	Structural maintenance of chromosomes protein 3	9126	Q9UQE7	Structural maintenance of chromosomes protein 3
C050R026	UNKNOWN
C052R026	Serine/threonine-protein phosphatase 4 catalytic subunit	5531	P60510	Serine/threonine-protein phosphatase 4 catalytic subunit
C054R026	Peroxiredoxin-4	10549	Q13162	Peroxiredoxin-4
C059R026	Advillin		O88398	Advillin
C062R026	Tropomyosin, Tropomyosin.
C065R026	Protein YIPF6	540347	A6QLC6	Protein YIPF6
C067R026	Iron-sulfur cluster assembly enzyme ISCU, mitochondrial	23479	Q9H1K1	Iron-sulfur cluster assembly enzyme ISCU, mitochondrial
C071R026	GTP-binding protein SAR1b	66397	Q9CQC9	GTP-binding protein SAR1b
C077R026	Acetyl-CoA acetyltransferase	4249783	P14611	Acetyl-CoA acetyltransferase
C078R026	Plasmodium_HRP, Plasmodium histidine-rich protein (HRPII/III). This family consists of several histidine-rich protein II and III sequence from Plasmodium falciparum.
C089R026	UNKNOWN
C092R026	Proteasome subunit beta type-6	510069	Q3MHN0	Proteasome subunit beta type-6
C093R026	UNKNOWN
C102R026	Stromal interaction molecule homolog	32556	P83094	Stromal interaction molecule homolog
C103R026	UNKNOWN
C114R026	GSH_Peroxidase, Glutathione (GSH) peroxidase family; tetrameric selenoenzymes that catalyze the reduction of a variety of hydroperoxides including lipid peroxidases, using GSH as a specific electron donor substrate. GSH peroxidase contains one selenocysteine residue per subunit, which is involved in catalysis. Different isoenzymes are known in mammals,which are involved in protection against reac…
C123R026	UNKNOWN
C124R026	60S ribosomal protein L36 sp|Q5RAZ9.3|RL36_PONAB RecName: Full=60S ribosomal protein L36	25873	Q9Y3U8	60S ribosomal protein L36 sp|Q5RAZ9.3|RL36_PONAB RecName: Full=60S ribosomal protein L36
C125R026	Gamma-interferon-inducible lysosomal thiol reductase		P13284	Gamma-interferon-inducible lysosomal thiol reductase
C126R026	Probable 28S ribosomal protein S16, mitochondrial	36570	Q9V6Y3	Probable 28S ribosomal protein S16, mitochondrial
C127R026	Ras-related protein Rab-6A	5870	P20340	Ras-related protein Rab-6A
C130R026	AKT-interacting protein	415720	Q5ZJJ5	AKT-interacting protein
C131R026	Matrix metalloproteinase-9	81687	P50282	Matrix metalloproteinase-9
C146R026	Something about silencing protein 10	305258	Q6AXX4	Something about silencing protein 10
C150R026	Histone H4		Q6WV74	Histone H4
C151R026	Glycolipid transfer protein domain-containing protein 1	735049	Q5HZ92	Glycolipid transfer protein domain-containing protein 1
C152R026	UNKNOWN
C157R026	Serine proteinase stubble catalytic chain	41958	Q05319	Serine proteinase stubble catalytic chain
C158R026	Extended synaptotagmin-2	52635	Q3TZZ7	Extended synaptotagmin-2
C161R026	UNKNOWN
C178R026	UNKNOWN
C190R026	Queuine tRNA-ribosyltransferase subunit qtrtd1		Q7ZVJ6	Queuine tRNA-ribosyltransferase subunit qtrtd1
C193R026	UNKNOWN
C198R026	Broad-complex core protein isoform 6	44505	Q24206	Broad-complex core protein isoform 6
C200R026	UNKNOWN
C204R026	Zinc transporter ZIP1	321324	P59889	Zinc transporter ZIP1
C205R026	Carbonic anhydrase 2		Q8UWA5	Carbonic anhydrase 2
C206R026	Eukaryotic peptide chain release factor GTP-binding subunit ERF3A	2935	P15170	Eukaryotic peptide chain release factor GTP-binding subunit ERF3A
C207R026	UNKNOWN
C210R026	SMC_N, RecF/RecN/SMC N terminal domain. This domain is found at the N terminus of SMC proteins. The SMC (structural maintenance of chromosomes) superfamily proteins have ATP-binding domains at the N- and C-termini, and two extended coiled-coil domains separated by a hinge in the middle. The eukaryotic SMC proteins form two kind of heterodimers: the SMC1/SMC3 and the SMC2/SMC4 types. These heterod…
C211R026	DUF2363, Uncharacterized conserved protein (DUF2363). This is a region of 120 amino acids of a family of proteins conserved from plants to humans. The function is not known.
C212R026	Semaphorin-2A		Q9XZC8	Semaphorin-2A
C216R026	Xylem cysteine proteinase 2	838677	Q9LM66	Xylem cysteine proteinase 2
C217R026	SET and MYND domain-containing protein 4	114826	Q8IYR2	SET and MYND domain-containing protein 4
C218R026	Phosphatidylinositol 4-kinase type 2-alpha	406667	Q6PE18	Phosphatidylinositol 4-kinase type 2-alpha
C220R026	Splicing factor 3B subunit 2		Q13435	Splicing factor 3B subunit 2
C224R026	UNKNOWN
C225R026	UNKNOWN
C230R026	UNKNOWN
C232R026	UNKNOWN
C233R026	COG2042, Uncharacterized conserved protein [Function unknown].
C235R026	Far upstream element-binding protein 3	8939	Q96I24	Far upstream element-binding protein 3
C238R026	Macoilin	313618	Q4V7D3	Macoilin
C245R026	Ubiquitin-like modifier-activating enzyme 1	282869	A3KMV5	Ubiquitin-like modifier-activating enzyme 1
C252R026	Heat shock protein HSP 90-alpha	743883	A5A6K9	Heat shock protein HSP 90-alpha
C254R026	Coiled-coil domain-containing protein 25	448037	Q6GLE1	Coiled-coil domain-containing protein 25
C255R026	UNKNOWN
C259R026	UNKNOWN
C260R026	UNKNOWN
C002R027	UNKNOWN
C007R027	UNKNOWN
C011R027	UNKNOWN
C020R027	UNKNOWN
C021R027	Nucleolar protein 14		Q8R3N1	Nucleolar protein 14
C026R027	UNKNOWN
C029R027	Cw-hydrolase, Cell wall-associated hydrolase. Members of this family are confined largely to bacterial spp. Most members are annotated as being cell-wall-associated hydrolases but this could not be confirmed.
C030R027	RING finger protein 180	71816	Q3U827	RING finger protein 180
C031R027	Nucleosome-remodeling factor subunit NURF301	44811	Q9W0T1	Nucleosome-remodeling factor subunit NURF301
C039R027	Eukaryotic translation initiation factor 6	3692	P56537	Eukaryotic translation initiation factor 6
C040R027	Patched domain-containing protein 3	74675	Q0EEE2	Patched domain-containing protein 3
C049R027	Dolichyl-diphosphooligosaccharide--protein glycosyltransferase 48 kDa subunit	100145597	B1H3C9	Dolichyl-diphosphooligosaccharide--protein glycosyltransferase 48 kDa subunit
C051R027	Protein CDV3 homolog A	380207	Q7ZYA6	Protein CDV3 homolog A
C052R027	Coatomer subunit beta	114023	P23514	Coatomer subunit beta
C058R027	Monocarboxylate transporter 12	444553	Q6GM59	Monocarboxylate transporter 12
C060R027	Rer1, Rer1 family. RER1 family protein are involved in involved in the retrieval of some endoplasmic reticulum membrane proteins from the early golgi compartment. The C terminus of yeast Rer1p interacts with a coatomer complex.
C064R027	Transmembrane protein 164	84187	Q5U3C3	Transmembrane protein 164
C070R027	Enolase		P15007	Enolase
C071R027	NADH-ubiquinone oxidoreductase chain 5	807915	Q34947	NADH-ubiquinone oxidoreductase chain 5
C072R027	UNKNOWN
C073R027	Polyhomeotic-like protein 1	1911	P78364	Polyhomeotic-like protein 1
C076R027	N(6)-adenine-specific DNA methyltransferase 1		Q9Y5N5	N(6)-adenine-specific DNA methyltransferase 1
C078R027	Peptidyl-prolyl cis-trans isomerase-like 2	23759	Q13356	Peptidyl-prolyl cis-trans isomerase-like 2
C080R027	Putative serine protease K12H4.7	176136	P34528	Putative serine protease K12H4.7
C083R027	UNKNOWN
C086R027	Mothers against decapentaplegic homolog 4	540248	Q1HE26	Mothers against decapentaplegic homolog 4
C089R027	Receptor expression-enhancing protein 5	617543	Q29RM3	Receptor expression-enhancing protein 5
C092R027	UNKNOWN
C097R027	Ubiquitin carboxyl-terminal hydrolase 25	30940	P57080	Ubiquitin carboxyl-terminal hydrolase 25
C099R027	UNKNOWN
C102R027	Repetitive proline-rich cell wall protein		Q40358	Repetitive proline-rich cell wall protein
C107R027	Kynurenine--oxoglutarate transaminase 3	541589	Q58FK9	Kynurenine--oxoglutarate transaminase 3
C114R027	UNKNOWN
C115R027	Vacuolar protein-sorting-associated protein 36	446727	Q6DDF4	Vacuolar protein-sorting-associated protein 36
C120R027	Heat shock protein homolog		Q07160	Heat shock protein homolog
C121R027	Oxidoreductase NAD-binding domain-containing protein 1	558500	A3KP77	Oxidoreductase NAD-binding domain-containing protein 1
C127R027	Tubulin polyglutamylase TTLL4	67534	Q80UG8	Tubulin polyglutamylase TTLL4
C128R027	Spermatogenesis-associated protein 5-like protein 1	533070	A7YSY2	Spermatogenesis-associated protein 5-like protein 1
C131R027	Uncharacterized protein sll1483	951981	P74615	Uncharacterized protein sll1483
C133R027	Ras-related protein Rab-8A	403773	P61007	Ras-related protein Rab-8A
C135R027	UNKNOWN
C137R027	UNKNOWN
C147R027	Transcription initiation factor TFIID subunit 4	39765	P47825	Transcription initiation factor TFIID subunit 4
C148R027	UNKNOWN
C151R027	Papilin	43872	Q868Z9	Papilin
C152R027	Insulin-degrading enzyme		Q9JHR7	Insulin-degrading enzyme
C173R027	UNKNOWN
C182R027	Putative aldehyde dehydrogenase family 7 member A1 homolog	175820	P46562	Putative aldehyde dehydrogenase family 7 member A1 homolog
C184R027	Ubiquilin-4	56893	Q9NRR5	Ubiquilin-4
C191R027	UNKNOWN
C209R027	Delta-1-pyrroline-5-carboxylate dehydrogenase, mitochondrial	100126042	A7YWE4	Delta-1-pyrroline-5-carboxylate dehydrogenase, mitochondrial
C211R027	Acetoacetyl-CoA synthetase	65984	Q9JMI1	Acetoacetyl-CoA synthetase
C216R027	Arginyl-tRNA--protein transferase 1		Q9Z2A5	Arginyl-tRNA--protein transferase 1
C224R027	Thioredoxin-dependent peroxide reductase, mitochondrial	10935	P30048	Thioredoxin-dependent peroxide reductase, mitochondrial
C236R027	39S ribosomal protein L51, mitochondrial	4818075	Q29PG4	39S ribosomal protein L51, mitochondrial
C243R027	CAP-Gly domain-containing linker protein 1	56430	Q922J3	CAP-Gly domain-containing linker protein 1
C256R027	NR_LBD_TR2_like, The ligand binding domain of the orphan nuclear receptors TR4 and TR2. The ligand binding domain of the TR4 and TR2 (human testicular receptor 4 and 2): TR4 and TR2 are orphan nuclear receptors. Several isoforms of TR4 and TR2 have been isolated in various tissues. TR2 is abundantly expressed in the androgen-sensitive prostate. TR4 transcripts are expressed in many tissues, inclu…
C259R027	40S ribosomal protein S3		Q90YS2	40S ribosomal protein S3
C006R028	Valacyclovir hydrolase	670	Q86WA6	Valacyclovir hydrolase
C013R028	DnaJ homolog subfamily C member 1	64215	Q96KC8	DnaJ homolog subfamily C member 1
C015R028	Prohibitin-2	515363	Q2HJ97	Prohibitin-2
C017R028	Homogentisate 1,2-dioxygenase	34552	Q9VKJ0	Homogentisate 1,2-dioxygenase
C032R028	UNKNOWN
C036R028	Caseinolytic peptidase B protein homolog	20480	Q60649	Caseinolytic peptidase B protein homolog
C037R028	Programmed cell death protein 4	374191	Q98TX3	Programmed cell death protein 4
C039R028	Leucine-rich repeat-containing protein 20	216011	Q8CI70	Leucine-rich repeat-containing protein 20
C043R028	Cyt_c_Oxidase_VIIc, Cytochrome c oxidase subunit VIIc. Cytochrome c oxidase (CcO), the terminal oxidase in the respiratory chains of eukaryotes and most bacteria, is a multi-chain transmembrane protein located in the inner membrane of mitochondria and the cell membrane of prokaryotes. It catalyzes the reduction of O2 and simultaneously pumps protons across the membrane. The number of subunits var…
C046R028	Putative aldehyde dehydrogenase family 7 member A1 homolog	175820	P46562	Putative aldehyde dehydrogenase family 7 member A1 homolog
C050R028	WD repeat and SOF domain-containing protein 1	380321	Q7ZYQ6	WD repeat and SOF domain-containing protein 1
C054R028	UNKNOWN
C058R028	Hexokinase type 2	43191	Q9NFT7	Hexokinase type 2
C059R028	Probable ATP-dependent RNA helicase DDX4		Q4R5S7	Probable ATP-dependent RNA helicase DDX4
C061R028	Ufm1-conjugating enzyme 1	537221	Q5E953	Ufm1-conjugating enzyme 1
C062R028	Probable NADH dehydrogenase [ubiquinone] 1 alpha subcomplex subunit 12	177056	Q9N2W7	Probable NADH dehydrogenase [ubiquinone] 1 alpha subcomplex subunit 12
C063R028	Papilin	43872	Q868Z9	Papilin
C064R028	F-box only protein 28	67948	Q8BIG4	F-box only protein 28
C074R028	UNKNOWN
C082R028	E3 ubiquitin-protein ligase synoviolin-A	431869	Q6NRL6	E3 ubiquitin-protein ligase synoviolin-A
C083R028	UPF0160, Uncharacterised protein family (UPF0160). This family of proteins contains a large number of metal binding residues. The patterns are suggestive of a phosphoesterase function. The conserved DHH motif may mean this family is related to pfam01368.
C085R028	72 kDa type IV collagenase	17390	P33434	72 kDa type IV collagenase
C087R028	RING finger protein nhl-1	176295	Q03601	RING finger protein nhl-1
C093R028	Glutathione S-transferase 1, isoform D	1273988	Q93113	Glutathione S-transferase 1, isoform D
C095R028	Four and a half LIM domains protein 2	510008	Q2KI95	Four and a half LIM domains protein 2
C097R028	Mpv17-like protein	447298	Q68F62	Mpv17-like protein
C098R028	UNKNOWN
C101R028	UTP--glucose-1-phosphate uridylyltransferase	7360	Q16851	UTP--glucose-1-phosphate uridylyltransferase
C104R028	UNKNOWN
C113R028	UNKNOWN
C117R028	UNKNOWN
C130R028	Growth hormone-inducible transmembrane protein	290596	Q5XIA8	Growth hormone-inducible transmembrane protein
C133R028	Zinc finger protein 622	90441	Q969S3	Zinc finger protein 622
C135R028	UNKNOWN
C144R028	Proclotting enzyme heavy chain		P21902	Proclotting enzyme heavy chain
C145R028	PR domain zinc finger protein 4	170820	Q9QZP2	PR domain zinc finger protein 4
C152R028	UNKNOWN
C159R028	40S ribosomal protein SA		Q0PXX8	40S ribosomal protein SA
C164R028	UNKNOWN
C165R028	UNKNOWN
C166R028	Mps one binder kinase activator-like 3	34372	Q9VL13	Mps one binder kinase activator-like 3
C169R028	UNKNOWN
C170R028	COesterase, Carboxylesterase.
C174R028	UNKNOWN
C176R028	Chromobox protein homolog 1	10951	P83916	Chromobox protein homolog 1
C182R028	Splicing factor 4	290666	Q68FU8	Splicing factor 4
C190R028	NADH dehydrogenase [ubiquinone] 1 alpha subcomplex subunit 10, mitochondrial	42591	P91929	NADH dehydrogenase [ubiquinone] 1 alpha subcomplex subunit 10, mitochondrial
C191R028	UNKNOWN
C193R028	UNKNOWN
C194R028	Cytoplasmic tRNA 2-thiolation protein 2	445166	Q6DC53	Cytoplasmic tRNA 2-thiolation protein 2
C200R028	Histone-lysine N-methyltransferase E(z)	39203	P42124	Histone-lysine N-methyltransferase E(z)
C201R028	Collagen alpha-1(XXII) chain	169044	Q8NFW1	Collagen alpha-1(XXII) chain
C202R028	UNKNOWN
C207R028	Peptide-N(4)-(N-acetyl-beta-glucosaminyl)asparagine amidase	420655	Q5ZJM3	Peptide-N(4)-(N-acetyl-beta-glucosaminyl)asparagine amidase
C209R028	Zinc finger protein 112 homolog	7771	Q9UJU3	Zinc finger protein 112 homolog
C213R028	UNKNOWN
C214R028	Activin receptor type-2B	25366	P38445	Activin receptor type-2B
C216R028	UNKNOWN
C217R028	Influenza virus NS1A-binding protein homolog	446327	Q6DFU2	Influenza virus NS1A-binding protein homolog
C223R028	Transmembrane protein 214	54867	Q6NUQ4	Transmembrane protein 214
C224R028	Proteasome assembly chaperone 2	496562	Q5XGC5	Proteasome assembly chaperone 2
C225R028	UNKNOWN
C227R028	UNKNOWN
C229R028	Sulfotransferase 1C2	69083	Q9D939	Sulfotransferase 1C2
C231R028	UNKNOWN
C237R028	GDP-L-fucose synthetase	7264	Q13630	GDP-L-fucose synthetase
C238R028	UNKNOWN
C244R028	Transketolase-like protein 2	74419	Q9D4D4	Transketolase-like protein 2
C253R028	Actin, cytoplasmic 1, N-terminally processed	57934	Q7ZVI7	Actin, cytoplasmic 1, N-terminally processed
C262R028	UNKNOWN
C263R028	Neuroblast differentiation-associated protein AHNAK	79026	Q09666	Neuroblast differentiation-associated protein AHNAK
C264R028	UNKNOWN
C002R029	AF4/FMR2 family member 4	93736	Q9ESC8	AF4/FMR2 family member 4
C005R029	SET and MYND domain-containing protein 3	64754	Q9H7B4	SET and MYND domain-containing protein 3
C014R029	Syndecan	37447	P49415	Syndecan
C016R029	Ubiquitin sp|P59669.1|UBIQ_GEOCY RecName: Full=Ubiquitin	175840; 176718	P14792	Ubiquitin sp|P59669.1|UBIQ_GEOCY RecName: Full=Ubiquitin
C018R029	UNKNOWN
C023R029	UNKNOWN
C025R029	Myosin heavy chain, muscle		P05661	Myosin heavy chain, muscle
C031R029	UNKNOWN
C032R029	UNKNOWN
C034R029	UNKNOWN
C039R029	UNKNOWN
C041R029	39S ribosomal protein L44, mitochondrial	532389	Q2KIS2	39S ribosomal protein L44, mitochondrial
C042R029	Dihydropteridine reductase	64192	P11348	Dihydropteridine reductase
C045R029	Glutamate receptor, ionotropic kainate 2		P39087	Glutamate receptor, ionotropic kainate 2
C049R029	Calmodulin-regulated spectrin-associated protein 1	561094	A5WUN7	Calmodulin-regulated spectrin-associated protein 1
C053R029	Histone-lysine N-methyltransferase SETD7	73251	Q8VHL1	Histone-lysine N-methyltransferase SETD7
C055R029	Processed cyclic AMP-responsive element-binding protein 3-like protein 4	148327	Q8TEY5	Processed cyclic AMP-responsive element-binding protein 3-like protein 4
C059R029	Lysosomal protein NCU-G1-B		A8WH34	Lysosomal protein NCU-G1-B
C068R029	Phosphorylated adapter RNA export protein	427124	Q5ZLY0	Phosphorylated adapter RNA export protein
C077R029	UNKNOWN
C088R029	UNKNOWN
C089R029	Calmodulin-like protein 4	91860	Q96GE6	Calmodulin-like protein 4
C090R029	Histone-lysine N-methyltransferase SETD7		Q7Z0G7	Histone-lysine N-methyltransferase SETD7
C095R029	Alpha-taxilin	109658	Q6PAM1	Alpha-taxilin
C096R029	E3 ubiquitin-protein ligase RNF216		P58283	E3 ubiquitin-protein ligase RNF216
C097R029	UNKNOWN
C103R029	Cytochrome b-c1 complex subunit 2, mitochondrial	282394	P23004	Cytochrome b-c1 complex subunit 2, mitochondrial
C104R029	Fas apoptotic inhibitory molecule 2	23017	Q9BWQ8	Fas apoptotic inhibitory molecule 2
C105R029	Phospholipid hydroperoxide glutathione peroxidase, mitochondrial	286809	Q9N2J2	Phospholipid hydroperoxide glutathione peroxidase, mitochondrial
C106R029		496313	Q5HZT0
C107R029	Glycogen phosphorylase	33386	Q9XTL9	Glycogen phosphorylase
C116R029	2-amino-3-ketobutyrate coenzyme A ligase, mitochondrial	23464	O75600	2-amino-3-ketobutyrate coenzyme A ligase, mitochondrial
C118R029	UNKNOWN
C119R029	UNKNOWN
C124R029	Casein kinase I isoform alpha	1452	P48729	Casein kinase I isoform alpha
C135R029	BolA-like protein 3	388962	Q53S33	BolA-like protein 3
C137R029	Eukaryotic initiation factor 4A-III		B5FZY7	Eukaryotic initiation factor 4A-III
C142R029	UNKNOWN
C144R029	UNKNOWN
C147R029	AP-1 complex subunit mu-1	8907	Q9BXS5	AP-1 complex subunit mu-1
C152R029	UNKNOWN
C158R029	Eukaryotic translation initiation factor 2 subunit 2	8894	P20042	Eukaryotic translation initiation factor 2 subunit 2
C160R029	UNKNOWN
C161R029	CD109 antigen	235505	Q8R422	CD109 antigen
C163R029	Nucleolar pre-ribosomal-associated protein 1	207932	Q571H0	Nucleolar pre-ribosomal-associated protein 1
C167R029	Mitochondrial fission 1 protein	66437	Q9CQ92	Mitochondrial fission 1 protein
C169R029	UNKNOWN
C175R029	UNKNOWN
C177R029	Probable cleavage and polyadenylation specificity factor subunit 2	43426	Q9V3D6	Probable cleavage and polyadenylation specificity factor subunit 2
C182R029	UNKNOWN
C183R029	Methyltransferase-like protein 2	496782	Q5M8E6	Methyltransferase-like protein 2
C186R029	Heat shock protein SSA1	851259	P10591	Heat shock protein SSA1
C191R029	UNKNOWN
C193R029	UNKNOWN
C196R029	Alpha-parvin	57341	Q9HB97	Alpha-parvin
[truncated: 10,086 more rows]

## Sheet: ATL.main_EMBconc
This list contains only genes without a significant interaction effect involving EMBconc
Spot ID	Description	Corrected p-value (EMB-conc)	Fold change ([0.1] vs [0.0])	Fold change ([25.0] vs [0.0])	Fold change ([300.0] vs [0.0])	Fold change ([1000.0] vs [0.0])	GeneID	SwissProt Accession
C167R148	Putative mediator of RNA polymerase II transcription subunit 26	0.00532619	1.34391	2.60762	3.31672	3.63127	8620139	Q552X2
C186R079	UNKNOWN	0.000171278	1.24457	1.25467	1.42437	3.13721
C132R015	UNKNOWN	2.93946e-07	1.34105	1.86148	2.20084	2.91096
C098R093	UNKNOWN	7.25638e-10	1.22046	1.91558	2.21843	2.72152
C099R060	Phosphatidylinositol-4-phosphate 5-kinase 3	7.26315e-06	1.32054	1.85306	2.47575	2.68194	817182	O48709
C248R156	RING finger protein nhl-1	5.72911e-15	1.24177	1.6726	2.25993	2.6019	176295	Q03601
C100R056	UNKNOWN	2.81489e-08	1.29451	1.97575	2.54326	2.54751
C195R067	UNKNOWN	4.19062e-08	-1.15872	1.07539	1.73237	2.54583
C153R152	Phosphatidylinositol-4-phosphate 5-kinase 3	1.67108e-06	1.31689	1.79187	2.4868	2.53736	817182	O48709
C115R001	UNKNOWN	1.03235e-08	1.194	1.60548	1.82127	2.5214
C132R050	UNKNOWN	5.46435e-08	-1.03308	1.23756	1.95919	2.45441
C189R096	UNKNOWN	3.13664e-08	1.00234	1.19789	1.80832	2.44913
C259R025	Beta-taxilin	4.94822e-12	1.26539	1.69312	2.14679	2.43681	395515	Q9I969
C185R147	UNKNOWN	2.05678e-09	-1.06332	1.13863	2.03974	2.37422
C074R101	UNKNOWN	1.15048e-07	-1.05262	1.22828	1.85101	2.36926
C031R124	UNKNOWN	1.48402e-08	-1.0468	1.35699	1.84175	2.3272
C022R131	UNKNOWN	5.64816e-06	1.0855	1.22626	1.72165	2.32077
C120R091	DNA ligase 1	0.000247896	1.18805	1.90994	2.05655	2.31289	8619554	Q869E1
C133R147	UNKNOWN	0.00288155	1.16058	1.24266	1.6479	2.30686
C115R079	Beta-taxilin	1.00673e-09	1.15311	1.51778	2.09358	2.29735	395515	Q9I969
C139R001	UNKNOWN	3.93351e-10	-1.03653	1.22398	2.11449	2.27914
C203R106	UNKNOWN	2.71161e-09	-1.05172	1.21224	2.03516	2.27525
C016R105	Venom allergen 3	0.00387382	1.10814	2.05879	2.35332	2.26067		P35778
C242R152	UNKNOWN	2.3143e-06	1.28331	1.62864	1.88018	2.22417
C061R164	UNKNOWN	0.00612411	1.84957	2.26474	2.52631	2.22074
C178R091	UNKNOWN	1.7846e-08	1.33765	1.69303	2.53536	2.20554
C136R159	Venom allergen 3	0.00762801	1.05535	2.01719	2.728	2.19522		P35778
C214R061	UNKNOWN	7.67843e-09	-1.08371	1.15249	2.06857	2.1889
C195R098	UNKNOWN	5.72911e-15	1.18377	1.66494	2.02305	2.16971
C105R119	UNKNOWN	0.00574448	1.41818	1.78668	2.0321	2.16589
C145R023	UNKNOWN	0.00655896	2.00189	2.80101	1.7568	2.15818
C231R073	UNKNOWN	1.03235e-08	1.27119	1.67647	2.62664	2.14782
C109R124	UNKNOWN	7.63863e-07	-1.13035	1.20774	1.80001	2.12771
C130R079	UNKNOWN	0.000694859	1.55962	2.41225	2.95064	2.11415
C047R099	UNKNOWN	1.07717e-06	-1.10343	1.21316	1.6514	2.11359
C056R063	UNKNOWN	2.65508e-11	1.21715	1.67481	2.00077	2.08925
C185R106	UNKNOWN	3.4156e-05	1.12906	1.53096	1.2882	2.08758
C095R029	Alpha-taxilin	7.62776e-09	1.10313	1.49348	2.05493	2.06746	109658	Q6PAM1
C062R109	Protein msta, isoform A	0.000552896	1.33727	2.43992	2.34855	2.05699	31200	O46040
C054R169	UNKNOWN	0.000299812	1.24895	1.66548	1.82847	2.05677
C027R002	Dual specificity phosphatase DUPD1	3.4953e-08	1.29137	1.50643	1.81569	2.04713		P0C599
C209R136	UNKNOWN	3.246e-06	1.21712	1.34881	1.80956	2.04306
C207R127	UNKNOWN	8.50696e-06	1.13081	1.39771	1.73062	2.03563
C101R030	UNKNOWN	0.00247034	1.18322	1.35455	1.48427	2.02833
C116R079	UNKNOWN	1.04784e-05	1.28422	1.78968	2.01297	2.0249
C179R002	UNKNOWN	2.26741e-06	1.21577	1.21439	1.78739	2.02037
C159R160	RING finger protein nhl-1	1.28888e-11	1.21659	1.53541	2.09276	2.01105	176295	Q03601
C115R076	UNKNOWN	1.76369e-10	1.21418	1.57377	2.04327	2.00914
C172R035	Heat shock protein beta-1	3.63656e-07	1.1064	-1.01545	-1.04786	2.00044		P04792
C222R048	Heat shock protein beta-1	4.2649e-05	1.11235	1.02713	-1.00423	1.99958		P04792
C219R075	Transcription factor kayak	0.000129725	1.04648	1.19769	1.64853	1.99088	6574764	B4K617
C099R059	Xin actin-binding repeat-containing protein 2	9.96146e-10	1.06338	1.5062	1.86606	1.96336	241431	Q4U4S6
C230R103	A disintegrin and metalloproteinase with thrombospondin motifs 18	0.00146107	1.3042	2.05897	2.63301	1.96124	208936	Q4VC17
C081R098	UNKNOWN	1.52988e-07	1.19772	1.7015	1.84046	1.947
C154R063	UNKNOWN	2.95929e-07	1.31537	1.53897	1.8173	1.93886
C164R125	Protein msta, isoform A	1.96757e-06	1.20977	1.5022	1.76624	1.93437	31200	O46040
C203R068	Myosin heavy chain, muscle	7.38791e-08	1.06807	1.16382	1.78373	1.93376		P05661
C107R163	UNKNOWN	1.12282e-10	1.21749	1.60326	2.03408	1.93095
C074R060	Dual specificity phosphatase DUPD1	3.57478e-07	1.29323	1.52712	1.80564	1.92377		P0C599
C225R154	UNKNOWN	3.23527e-06	1.24345	1.47593	2.07566	1.92256
C148R068	UNKNOWN	1.45895e-05	1.0677	1.29802	1.46648	1.92123
C141R161	UNKNOWN	1.99423e-09	1.14186	1.42002	1.83955	1.92086
C235R104	UNKNOWN	1.03966e-06	1.13445	1.36144	1.99385	1.90945
C079R038	Sarcoplasmic calcium-binding protein, beta chain	1.56786e-05	1.42515	1.39579	1.73647	1.90825		P02635
C074R061	UNKNOWN	0.00358963	1.0538	1.2402	1.41773	1.89854
C163R127	UNKNOWN	0.000129626	1.02874	1.30639	1.1492	1.89074
C200R053	UNKNOWN	0.000875832	1.03297	1.25413	1.51019	1.88782
C241R003	Phosphatidylinositol-4-phosphate 5-kinase 5	0.00301998	1.50814	1.8388	1.65527	1.88479	818720	Q9SLG9
C058R090	UNKNOWN	0.00364832	1.27794	1.33449	1.75188	1.88478
C150R104	Zinc finger MYND domain-containing protein 17	0.000333959	1.18638	1.64823	2.09069	1.88157	74843	Q9D5Z5
C172R088	UNKNOWN	0.00209958	1.14493	1.16824	1.61617	1.87908
C208R059	UNKNOWN	1.83012e-08	1.06938	1.54224	1.78167	1.87743
C030R054	UNKNOWN	2.81579e-06	1.149	1.49016	2.35607	1.87713
C072R007	UNKNOWN	5.47084e-05	1.03387	1.19591	1.97086	1.87395
C169R089	Sarcoplasmic calcium-binding protein, beta chain	1.29848e-05	1.46304	1.48922	1.65495	1.87296		P02635
C211R052	Myosin heavy chain, muscle	1.28519e-06	1.22037	1.47639	1.92937	1.87289		P05661
C023R058	Transcription factor AP-1	0.00192413	1.14039	1.44087	1.25277	1.86502	36057	P18289
C213R109	Heat shock protein beta-1	6.32925e-05	1.0806	1.00279	1.00244	1.86253		P04792
C180R107	UNKNOWN	0.00161613	1.04734	1.19673	1.56094	1.86076
C010R071	Popeye domain-containing protein 2	3.20955e-06	1.24081	1.33867	1.58468	1.84672	64091	Q9HBU9
C121R113	Histone-lysine N-methyltransferase SETD7	0.000139627	1.29008	1.35478	1.65817	1.84325		Q7Z0G7
C061R039	Myosin heavy chain, muscle	3.87309e-06	1.25649	1.47134	1.69554	1.84147		P05661
C087R071	UNKNOWN	0.000274388	-1.02986	1.07146	1.30342	1.84114
C185R035	UNKNOWN	1.09292e-05	1.29626	1.53442	1.89535	1.84081
C129R130	Ubiquitin carboxyl-terminal hydrolase 2	0.00314693	1.1825	1.60329	1.53593	1.8403	53376	O88623
C166R147	SMC_N, RecF/RecN/SMC N terminal domain. This domain is found at the N terminus of SMC proteins. The SMC (structural maintenance of chromosomes) superfamily proteins have ATP-binding domains at the N- and C-termini, and two extended coiled-coil domains separated by a hinge in the middle. The eukaryotic SMC proteins form two kind of heterodimers: the SMC1/SMC3 and the SMC2/SMC4 types. These heterod…	1.00673e-09	-1.00397	1.2865	1.65863	1.83831
C214R116	UNKNOWN	3.93027e-09	1.14641	1.43183	1.84514	1.83644
C249R079	Smc, Chromosome segregation ATPases [Cell division and chromosome partitioning].	2.87867e-08	1.25467	1.39295	1.81007	1.83444
C124R146	UNKNOWN	8.52657e-09	1.20062	1.47584	1.86138	1.83182
C246R005	Myosin heavy chain, muscle	3.58694e-06	1.17271	1.37263	1.68039	1.82628		P05661
C134R121	SMC_prok_A, SMC (structural maintenance of chromosomes) proteins bind DNA and act in organizing and segregating chromosomes for partition. SMC proteins are found in bacteria, archaea, and eukaryotes. It is found in a single copy and is homodimeric in prokaryotes, but six paralogs (excluded from this family) are found in eukarotes, where SMC proteins are heterodimeric. This family represents the S…	2.14243e-06	1.00395	1.25043	1.70436	1.82157
C108R018	Myosin heavy chain, muscle	5.64816e-06	1.28568	1.52862	1.76596	1.82138		P05661
C114R013	UNKNOWN	0.00239417	-1.01993	1.25306	1.63061	1.81985
C247R008	UNKNOWN	3.43458e-05	1.32322	1.42342	1.82814	1.81965
C091R132	Smc, Chromosome segregation ATPases [Cell division and chromosome partitioning].	7.84505e-07	1.18966	1.45632	1.79835	1.81796
C090R067	SMC_N, RecF/RecN/SMC N terminal domain. This domain is found at the N terminus of SMC proteins. The SMC (structural maintenance of chromosomes) superfamily proteins have ATP-binding domains at the N- and C-termini, and two extended coiled-coil domains separated by a hinge in the middle. The eukaryotic SMC proteins form two kind of heterodimers: the SMC1/SMC3 and the SMC2/SMC4 types. These heterod…	4.55468e-08	-1.02743	1.34221	1.59057	1.81795
C042R104	A disintegrin and metalloproteinase with thrombospondin motifs 18	0.00353643	1.26175	2.10425	2.5365	1.81489	208936	Q4VC17
C042R036	Protein msta, isoform B	5.47769e-05	1.24457	1.56753	1.57683	1.81302	31200	P83501
C083R143	UNKNOWN	6.00201e-06	1.37441	1.61275	2.15629	1.811
C136R064	UNKNOWN	0.000157443	1.36984	1.58637	1.76085	1.80981
C157R134	Protein msta, isoform A	0.000212583	1.21335	1.5825	1.67117	1.80685	31200	O46040
C240R001	Phosphatidylinositol-4-phosphate 5-kinase 5	0.00946708	1.44531	1.68486	1.79105	1.80611	818720	Q9SLG9
C154R006	Fatty acid-binding protein	4.07157e-06	1.02305	1.13895	1.49435	1.80498		Q8MUC1
C100R152	Zinc finger MYND domain-containing protein 17	1.77975e-06	1.1226	1.63687	1.83464	1.80239	74843	Q9D5Z5
C181R128	UNKNOWN	3.22407e-05	1.19571	1.68209	1.70547	1.79728
C087R119	Myosin heavy chain, muscle	4.29571e-06	1.06001	1.1281	1.79593	1.7971		P05661
C088R025	UNKNOWN	4.55468e-08	1.09192	1.37092	1.95728	1.79418
C018R057	UNKNOWN	0.00014391	1.13436	1.39031	1.61709	1.78557
C014R015	UNKNOWN	2.54084e-07	1.0617	1.40527	1.70302	1.77633
C108R124	UNKNOWN	3.17133e-05	1.21759	1.3205	1.7086	1.77553
C247R110	Myosin heavy chain, muscle	0.000675069	1.27167	1.41635	1.86598	1.77521		P05661
C244R145	Casein kinase I isoform epsilon	1.53482e-07	1.01714	1.26746	1.79643	1.77461	27373	Q9JMK2
C184R150	UNKNOWN	0.00100875	1.22498	1.28834	1.68779	1.76681
C141R122	UNKNOWN	6.16846e-06	1.15217	1.3491	1.58949	1.7664
C085R033	UNKNOWN	8.25705e-06	1.30185	1.45756	1.78631	1.76541
C187R084	Titin	3.246e-06	1.16411	1.28486	1.52773	1.76353		Q9I7U4
C186R092	UNKNOWN	0.000231896	1.35179	1.41525	1.65492	1.76084
C001R032	UNKNOWN	0.000411575	1.1534	1.61875	1.77715	1.75798
C201R114	Protein msta, isoform A	7.12196e-06	1.34077	1.74031	1.7913	1.7568	31200	O46040
C196R083	Sarcoplasmic calcium-binding protein, beta chain	4.58793e-05	1.34689	1.37739	1.56059	1.75263		P02635
C054R126	SMC_prok_A, SMC (structural maintenance of chromosomes) proteins bind DNA and act in organizing and segregating chromosomes for partition. SMC proteins are found in bacteria, archaea, and eukaryotes. It is found in a single copy and is homodimeric in prokaryotes, but six paralogs (excluded from this family) are found in eukarotes, where SMC proteins are heterodimeric. This family represents the S…	2.76244e-05	1.30791	1.52502	1.77966	1.75243
C005R085	Smc, Chromosome segregation ATPases [Cell division and chromosome partitioning].	2.30118e-07	1.13564	1.36344	1.68481	1.74757
C232R073	Titin	2.00938e-06	1.3117	1.44892	1.72411	1.74474		Q9I7U4
C193R134	UNKNOWN	2.14593e-06	1.23319	1.33961	1.62966	1.74304
C064R030	Protein msta, isoform A	1.50603e-05	1.38987	1.61055	1.90619	1.74101	31200	O46040
C166R002	Myosin heavy chain, muscle	2.23874e-05	1.2418	1.50371	1.89344	1.74017		P05661
C165R090	UNKNOWN	1.0242e-05	1.14575	1.45585	1.62321	1.73871
C118R129	Smc, Chromosome segregation ATPases [Cell division and chromosome partitioning].	0.00061707	1.18146	1.32994	1.83225	1.73824
C177R051	Protein MICAL-3	0.000769831	1.35885	1.46365	1.59283	1.73687	57553	Q7RTP6
C131R056	Transcription factor kayak	0.0079094	1.06717	1.19991	1.31162	1.73612	6574764	B4K617
C068R104	Titin	7.63863e-07	1.26084	1.48485	1.81626	1.73418		Q9I7U4
C008R035	Smc, Chromosome segregation ATPases [Cell division and chromosome partitioning].	1.22691e-05	1.33431	1.55326	1.751	1.73405
C029R105	RING finger protein nhl-1	8.10764e-06	1.23243	1.45277	1.73257	1.73174	176295	Q03601
C259R026	UNKNOWN	0.00330035	1.2389	1.68057	1.90469	1.72918
C159R067	A disintegrin and metalloproteinase with thrombospondin motifs 12	0.00653369	1.43857	2.68384	3.08513	1.7278	81792	P58397
C242R032	UNKNOWN	7.51313e-07	1.0051	1.10357	1.6817	1.72751
C060R170	UNKNOWN	5.90773e-07	-1.02989	1.13461	1.6432	1.72654
C131R063	Sarcoplasmic calcium-binding protein, beta chain	0.000158932	1.34867	1.35659	1.5618	1.72433		P02635
C017R101	UNKNOWN	2.54084e-07	-1.05247	1.0671	1.5886	1.72249
C052R164	Titin	6.31163e-05	1.25217	1.54555	1.81441	1.72067		Q8WZ42
C124R007	Smc, Chromosome segregation ATPases [Cell division and chromosome partitioning].	5.77861e-08	1.11793	1.33815	1.73564	1.7195
C207R139	Troponin C, isoform 1	0.000142568	1.09299	1.38583	1.61066	1.71619		P21797
C229R030	UNKNOWN	2.76244e-05	1.2575	1.38141	1.75354	1.71263
C158R109	UNKNOWN	0.00198201	1.13674	1.63335	1.6881	1.70936
C139R062	UNKNOWN	8.58272e-07	1.19871	1.58872	2.05473	1.70593
C202R116	Myosin heavy chain, muscle	1.48558e-07	-1.01847	1.0636	1.47142	1.70454		P05661
C176R061	Myosin heavy chain, muscle	4.07504e-06	1.1596	1.20632	1.75189	1.70324		P05661
C089R149	Protein msta, isoform B	6.16846e-06	1.1909	1.61449	1.92819	1.70208	31200	P83501
C104R146	Ryanodine receptor 44F	0.000912584	1.14292	1.28744	1.52054	1.70044		Q24498
C188R098	Solute carrier family 13 member 4	0.00112241	1.03462	1.33666	1.3488	1.70036	26266	Q9UKG4
C005R112	UNKNOWN	4.51722e-06	1.15169	1.32827	1.56437	1.69622
C129R013	Sarcoplasmic calcium-binding protein, beta chain	0.000268932	1.34408	1.3008	1.53908	1.69555		P02635
C116R092	UNKNOWN	7.51313e-07	-1.03819	1.03433	1.60368	1.69414
C171R096	UNKNOWN	0.000276494	1.18021	1.5056	1.48515	1.69297
C266R132	UNKNOWN	6.84196e-06	-1.02141	1.10809	1.623	1.68602
C185R040	Titin	3.26728e-08	1.14996	1.15049	1.43329	1.68592		Q9I7U4
C169R090	TNF receptor-associated factor 6	5.16797e-06	1.12137	1.0808	1.38332	1.68428		P70196
C184R035	Smc, Chromosome segregation ATPases [Cell division and chromosome partitioning].	5.90773e-07	1.15757	1.26162	1.57992	1.68302
C151R092	Ubiquitin carboxyl-terminal hydrolase 2	0.00740086	1.09603	1.49202	1.47687	1.68076	53376	O88623
C011R010	Protein MICAL-3	5.19457e-07	1.23182	1.51233	1.67362	1.68015	57553	Q7RTP6
C154R017	UNKNOWN	1.09679e-06	1.20778	1.44169	1.76052	1.67879
C015R137	Calmodulin	5.29917e-05	1.12105	1.33669	1.49706	1.67875		O97341
C001R101	Protein msta, isoform B	0.000250413	1.24277	1.57753	1.7199	1.67774	31200	P83501
C023R153	Sarcoplasmic calcium-binding protein, beta chain	0.00187684	1.3136	1.46293	1.37075	1.67651		P02635
C216R033	UNKNOWN	3.05974e-06	-1.06783	1.04679	1.56736	1.6756
C088R128	UNKNOWN	0.00010184	1.36007	1.60013	2.07735	1.66759
C249R102	UNKNOWN	3.05974e-06	-1.04157	1.07726	1.57797	1.66702
C255R026	UNKNOWN	0.000215204	1.27141	1.54307	1.66453	1.66495
C156R038	UNKNOWN	2.69394e-06	-1.08115	1.02061	1.59256	1.66214
C031R093	SMC_N, RecF/RecN/SMC N terminal domain. This domain is found at the N terminus of SMC proteins. The SMC (structural maintenance of chromosomes) superfamily proteins have ATP-binding domains at the N- and C-termini, and two extended coiled-coil domains separated by a hinge in the middle. The eukaryotic SMC proteins form two kind of heterodimers: the SMC1/SMC3 and the SMC2/SMC4 types. These heterod…	3.28614e-05	1.04871	1.31334	1.38894	1.66157
C225R038	Myosin heavy chain, muscle	0.00156026	1.18134	1.31903	1.66191	1.65868		P05661
C262R019	Neuroendocrine convertase 2	0.000946917	1.22105	1.61539	1.63054	1.65809	100171744	Q5REC2
C067R011	70 kDa peptidyl-prolyl isomerase	6.21707e-06	1.1839	1.49731	1.57498	1.65625		Q43207
C147R144	Myosin heavy chain, muscle	6.59148e-05	1.16862	1.37995	1.62541	1.64963		P05661
C063R001	Myosin heavy chain, muscle	1.68917e-06	-1.0433	1.10177	1.51911	1.64851		P05661
C141R135	UNKNOWN	0.000268932	1.16169	1.43347	1.63643	1.64742
C132R088	UNKNOWN	0.00403203	1.20897	1.29604	1.32182	1.64166
C091R068	Phospholipase A2 isozymes PA3A/PA3B/PA5	0.00638037	1.81612	1.16276	1.62975	1.64047		P16354
C096R052	Protein unc-45 homolog B	0.000465058	1.06852	1.10103	1.40264	1.63867	146862	Q8IWX7
C060R119	Reticulon-1	0.00736977	1.32655	1.49558	1.58031	1.6379	677736	A7MC64
C095R160	Troponin T	0.00634817	-1.00851	1.10673	1.32325	1.63783		Q9XZ71
C051R115	Troponin C, isoform 1	4.10761e-05	1.03792	1.30287	1.65928	1.63745		P21797
C113R103	Calmodulin	1.0242e-05	1.1569	1.44003	1.48417	1.63604		O97341
C172R142	Sodium-independent sulfate anion transporter	0.000199695	1.19457	1.45941	1.38332	1.63474	507491	Q58DD2
C113R002	UNKNOWN	3.28614e-05	1.40722	1.49538	1.98931	1.63427
C157R041	UNKNOWN	0.00196886	1.17891	1.29604	1.52209	1.63418
C052R153	UNKNOWN	0.000130151	1.06976	1.34828	1.36009	1.6327
C256R156	Neuroendocrine convertase 2	0.000396976	1.22126	1.65745	1.72774	1.63084	100171744	Q5REC2
C080R111	Tropomyosin-2	0.000415754	1.24532	1.39227	1.75971	1.63067	100101174	Q1HPQ0
C009R055	Tropomyosin	0.006908	1.26953	1.28169	1.70624	1.6286		O44119
C136R012	Popeye domain-containing protein 2	6.27824e-05	1.14878	1.23061	1.5398	1.62819	64091	Q9HBU9
C021R151	Major vault protein	0.00218951	1.21979	1.19949	1.42407	1.62709	516456	Q3SYU9
C222R005	UNKNOWN	4.1894e-06	-1.05442	1.01533	1.61205	1.62674
C242R017	Major vault protein	0.00130051	1.28758	1.1194	1.42392	1.62389	516456	Q3SYU9
C166R031	Dual oxidase maturation factor 1	0.0055147	1.30517	1.40669	1.88251	1.62341	90527	Q1HG43
C127R158	Myosin heavy chain, muscle	0.00453539	1.1909	1.39059	1.47367	1.62314		P05661
C235R148	UNKNOWN	3.47055e-08	1.28417	1.58742	1.89023	1.62139
C192R037	Caldesmon, Caldesmon.	2.14243e-06	1.19857	1.41941	1.66248	1.6206
C174R108	UNKNOWN	0.000805609	1.22943	1.48763	1.60944	1.6178
C081R048	UNKNOWN	0.00243585	1.29815	1.40586	1.42598	1.61649
C079R084	Myosin heavy chain, muscle	6.63364e-05	1.02907	1.23082	1.47585	1.61581		P05661
C055R149	Titin	6.93032e-05	1.32087	1.70022	2.13406	1.6141		A2ASS6
C112R138	UNKNOWN	0.000221987	1.30231	1.3426	1.77992	1.61406
C156R152	Tropomyosin-2	0.000379885	1.14761	1.42163	1.79824	1.61379	100101174	Q1HPQ0
C100R055	Zinc finger protein 207	7.38769e-08	-1.0294	-1.038	1.16637	1.61371	7756	O43670
C200R040	Protein msta, isoform B	0.00115237	1.22217	1.75588	2.05564	1.61324	31200	P83501
C240R053	UNKNOWN	0.000103467	1.36447	1.51862	1.62034	1.61091
C054R164	UNKNOWN	0.00427322	1.58638	1.61013	1.41769	1.61066
C044R051	SMC_N, RecF/RecN/SMC N terminal domain. This domain is found at the N terminus of SMC proteins. The SMC (structural maintenance of chromosomes) superfamily proteins have ATP-binding domains at the N- and C-termini, and two extended coiled-coil domains separated by a hinge in the middle. The eukaryotic SMC proteins form two kind of heterodimers: the SMC1/SMC3 and the SMC2/SMC4 types. These heterod…	0.00183668	1.10124	1.31248	1.34677	1.60949
C067R140	Xin actin-binding repeat-containing protein 2	2.91022e-06	1.03063	1.36896	1.72134	1.60909	241431	Q4U4S6
C009R036	UNKNOWN	1.36567e-05	1.15025	1.18489	1.6359	1.6075
C245R158	UNKNOWN	0.000463567	1.17975	1.60401	1.58082	1.6075
C060R127	Reticulon-1	0.000609001	1.21877	1.47991	1.54275	1.60703	677736	A7MC64
C081R103	Myosin heavy chain, muscle	0.000378915	1.28564	1.68227	2.02014	1.60484		P05661
C005R102	UNKNOWN	0.000124722	1.16338	1.32274	1.48296	1.60479
C026R161	Carboxypeptidase B	0.00408452	1.79456	1.05863	1.34738	1.60312		P04069
C232R080	Zinc finger protein 207	0.000805948	1.24854	1.14988	1.422	1.60234	7756	O43670
C085R004	UNKNOWN	6.31163e-05	1.32002	1.58134	1.6572	1.59981
C261R086	Tropomyosin	0.00181992	1.19854	1.42133	1.86598	1.59893		O44119
C089R106	Protein msta, isoform A	0.000143156	1.19465	1.61687	1.88711	1.59548	31200	O46040
C195R096	Caldesmon, Caldesmon.	0.000118748	1.17572	1.42947	1.75753	1.59333
C057R125	UNKNOWN	9.02257e-05	1.15976	1.292	1.47984	1.59159
C248R093	Eukaryotic translation initiation factor 3 subunit A	0.000304689	1.14686	-1.00375	1.15105	1.59078	6033979	B0W6N3
C032R141	Four and a half LIM domains protein 2	0.000675127	1.19061	1.64168	1.80116	1.59072	510008	Q2KI95
C148R136	UNKNOWN	0.00402457	1.17072	1.53558	1.75701	1.58979
C050R148	Titin	0.00283415	1.19407	1.46866	1.92514	1.58837		Q9I7U4
C099R048	Myosin heavy chain, muscle	0.000215831	-1.05315	-1.04185	1.37081	1.58731		P05661
C183R095	UNKNOWN	2.2142e-07	1.17341	1.47613	1.67175	1.58594
C137R141	UNKNOWN	4.19062e-08	1.04366	1.197	1.50956	1.58257
C136R066	UNKNOWN	8.76799e-08	1.20762	1.41491	1.67027	1.58254
C104R096	UNKNOWN	0.000215249	-1.02004	1.14019	1.43565	1.58244
C201R160	Myosin heavy chain, muscle	0.000363884	1.06411	1.09866	1.45967	1.57964		P05661
C254R142	UNKNOWN	0.00630559	1.26734	1.47753	1.6638	1.57913
C050R105	UNKNOWN	0.000380927	1.14492	1.26266	1.64085	1.57801
C030R121	Myosin heavy chain, striated muscle	0.003196	1.16241	1.19193	1.50952	1.57795		P24733
C102R035	Neuroligin-1	6.16846e-06	1.06097	1.17787	1.57111	1.57702	181484	Q9XTG1
C016R131	UNKNOWN	2.01632e-07	1.10533	1.26497	1.61765	1.57623
C234R121	70 kDa peptidyl-prolyl isomerase	8.47371e-05	1.23546	1.63545	1.50297	1.57586		Q43207
C189R129	UNKNOWN	0.00173085	1.09017	1.21972	1.35123	1.57584
C103R154	UNKNOWN	6.00198e-05	1.29194	1.45087	1.85826	1.57458
C051R094	Troponin C, isoform 1	0.000363681	1.05672	1.25438	1.58189	1.57433		P21797
C139R044	UNKNOWN	5.87528e-06	1.12171	1.31358	1.47121	1.57431
C008R117	UNKNOWN	3.19144e-06	1.03592	1.24993	1.63786	1.57321
C087R028	RING finger protein nhl-1	5.42338e-05	1.23984	1.38922	1.70009	1.57191	176295	Q03601
C071R127	Voltage-dependent calcium channel type D subunit alpha-1	0.00123994	1.25422	1.51802	1.63733	1.57164	34950	Q24270
C123R151	UNKNOWN	2.15568e-08	1.14549	1.37361	1.63366	1.57092
C197R014	UNKNOWN	0.00218111	1.27168	1.53033	1.57105	1.57015
C077R049	UNKNOWN	0.000143972	-1.04637	1.11354	1.61153	1.56978
C260R139	Phospholysine phosphohistidine inorganic pyrophosphate phosphatase	0.000276494	1.0663	1.3067	1.32971	1.56891	100073345; 572520	A5PLK2
C180R047	Zinc finger MYND domain-containing protein 17	0.000396845	1.21243	1.64257	1.69865	1.56886	74843	Q9D5Z5
C246R030	Titin	0.000181444	1.41047	1.69721	2.23044	1.56784		A2ASS6
C098R018	UNKNOWN	0.000651599	1.03832	1.00494	1.46649	1.56693
C250R058	FK506-binding protein 2	0.00681735	1.10653	1.28806	1.54188	1.56533	2892052	Q6CUZ8
C089R141	Myosin heavy chain, muscle	0.001451	1.19558	1.49304	1.72638	1.56508		P05661
C041R011	UNKNOWN	0.000661462	1.26799	1.54438	1.61137	1.56449
C127R019	UNKNOWN	1.32213e-05	1.17095	1.42005	1.82331	1.5634
C060R155	Titin	4.1502e-05	1.17238	1.44026	1.73019	1.56297		Q8WZ42
C043R032	Titin	1.13422e-05	1.29218	1.54856	1.82829	1.56222		A2ASS6
C187R123	UNKNOWN	0.00175998	-1.01383	1.1768	1.60646	1.5618
C048R151	UNKNOWN	1.2362e-08	1.13934	1.3882	1.634	1.55861
C140R138	Sarcoplasmic calcium-binding protein, beta chain	0.00826561	1.32368	1.35773	1.6017	1.55834		P02635
C194R002	I-set, Immunoglobulin I-set domain.	5.192e-07	1.14927	1.25063	1.62255	1.558
C155R141	Myosin-7	0.000554515	1.13644	1.33753	1.59964	1.55792	396860	P79293
C061R122	Tropomyosin-2	0.000142568	1.03009	1.21284	1.4364	1.55761	100101174	Q1HPQ0
C065R032	UNKNOWN	1.40883e-05	1.2515	1.39853	1.55237	1.55752
C258R037	Dual specificity protein phosphatase 3	0.00112985	1.15022	1.27064	1.41568	1.55687	1845	P51452
C054R079	UNKNOWN	0.00286666	1.19653	1.67626	1.66566	1.55557
C258R035	Myosin heavy chain, muscle	1.95908e-05	1.06305	1.09963	1.49832	1.55354		P05661
C185R007	DnaJ homolog subfamily C member 27	9.25704e-05	1.09946	1.33828	1.57004	1.55311	402784	Q6IMK3
C180R023	UNKNOWN	0.00612467	1.35555	1.37994	1.27714	1.55277
C253R009	UNKNOWN	0.000227115	1.28626	1.25906	1.54746	1.55177
C077R129	UNKNOWN	0.00241205	1.10786	1.23523	1.1836	1.55156
C224R017	UNKNOWN	0.00989317	1.2049	1.2768	1.4117	1.55094
C028R165	UNKNOWN	0.00921959	1.0085	1.1983	1.30262	1.55029
C118R094	Titin	0.000166946	1.1743	1.4137	1.64873	1.55008		A2ASS6
C043R160	UNKNOWN	8.25705e-06	-1.12038	-1.02846	1.00634	1.55
C155R064	Myosin heavy chain, muscle	3.19099e-05	1.03129	1.15	1.644	1.54994		P05661
C164R040	UNKNOWN	0.000211393	1.23579	1.50893	1.59715	1.54881
C223R137	Myosin heavy chain, muscle	0.000285867	1.04002	1.08428	1.44433	1.54826		P05661
C102R134	Myosin heavy chain, muscle	0.00405802	1.10479	1.22073	1.5167	1.54788		P05661
C136R073	UNKNOWN	0.000628204	1.17021	1.69498	1.7319	1.54671
C131R043	Muscle M-line assembly protein unc-89	5.16106e-07	1.19701	1.42485	1.75628	1.54607		O01761
C154R055	Gamma-aminobutyric acid receptor subunit gamma-2	0.000912514	1.30263	1.51318	1.67069	1.54468	100174267	Q5REA1
C182R166	UNKNOWN	1.21088e-05	1.15847	1.46052	1.62489	1.54448
C033R070	UNKNOWN	0.00032571	1.13447	1.71683	1.65425	1.54319
C035R130	UNKNOWN	0.000130419	1.18707	1.31438	1.3299	1.54299
C041R163	Troponin C, isoform 1	0.00353643	1.00021	1.25003	1.47005	1.54231		P21797
C047R042	Zinc finger MYND domain-containing protein 17	0.000806254	1.10195	1.49908	1.67806	1.54196	74843	Q9D5Z5
C145R155	Voltage-gated potassium channel subunit beta-2	3.2561e-05	1.07031	1.33096	1.61969	1.5416	29738	P62483
C034R086	Muscle LIM protein Mlp84B	0.000603318	1.05216	1.23071	1.51175	1.54104	40849	Q24400
C112R113	Calcium-activated potassium channel slowpoke	0.000542482	1.20748	1.69669	1.68585	1.53963		Q03720
C213R091	UNKNOWN	6.89317e-05	1.16025	1.19932	1.65839	1.53773
C176R050	UNKNOWN	1.45579e-05	1.12478	1.17592	1.53092	1.53686
C123R120	DnaJ homolog subfamily C member 27	9.76502e-06	1.07317	1.3213	1.46624	1.53541	402784	Q6IMK3
C056R023	Ryanodine receptor 44F	3.17428e-05	-1.01142	1.08335	1.31752	1.53435		Q24498
C188R006	UNKNOWN	0.000936198	1.01889	1.09387	1.10217	1.5342
C086R019	Myosin heavy chain, muscle	0.000800587	1.27421	1.57169	1.93419	1.53338		P05661
C188R048	BAG domain-containing protein Samui	4.55944e-05	1.08178	1.14518	1.34587	1.53329	692383	Q9BLJ6
C259R154	RING finger protein nhl-1	5.56468e-06	1.17955	1.4798	1.80412	1.5294	176295	Q03601
C021R112	Troponin C, isoform 1	0.000327762	-1.00175	1.22628	1.45269	1.52643		P21797
C224R099	Myosin heavy chain, muscle	0.000262126	1.04342	1.24343	1.48365	1.52488		P05661
C185R004	Smc, Chromosome segregation ATPases [Cell division and chromosome partitioning].	3.28614e-05	1.2015	1.32527	1.66964	1.52254
C042R148	UNKNOWN	0.00368925	-1.04623	1.14666	1.38318	1.52154
C127R128	UNKNOWN	0.000629362	1.26169	1.46118	1.54182	1.52095
C231R169	SET and MYND domain-containing protein 4	7.94429e-06	1.14449	1.37967	1.75594	1.51972	100174673	Q5R5X9
C265R058	UNKNOWN	5.11318e-08	1.10105	1.2412	1.65136	1.51888
C017R009	Troponin I	0.000426407	1.1808	1.29174	1.66997	1.51845		P05547
C078R081	Titin	1.9091e-06	1.25961	1.45732	1.89674	1.51727		A2ASS6
C168R115	BAG domain-containing protein Samui	0.000968587	1.08566	1.22151	1.33498	1.51557	692383	Q9BLJ6
C053R125	SH3 and cysteine-rich domain-containing protein	4.88385e-06	1.13095	1.46436	1.85121	1.51506	524215	A0JNJ1
C143R046	Protein msta, isoform B	0.0017527	1.15886	1.51098	1.60525	1.51199	31200	P83501
C197R079	Titin	2.79163e-07	1.24593	1.45948	1.94807	1.51125		A2ASS6
C173R149	Muscle M-line assembly protein unc-89	0.000208219	1.1375	1.39701	1.62791	1.51046		O01761
C214R102	UNKNOWN	2.58134e-05	1.11587	1.38959	1.91356	1.51037
C246R112	UNKNOWN	0.00146528	1.27179	1.48029	1.58611	1.50697
C158R033	Myosin heavy chain, muscle	0.000431612	1.15313	1.53787	1.86817	1.505		P05661
C081R065	Calpain-11	2.22526e-05	-1.01063	1.15343	1.50846	1.50388	268958	Q6J756
C192R101	Sorbin and SH3 domain-containing protein 2	0.000591309	-1.09312	1.11914	1.38443	1.50304	114901	O35413
C242R095	Striated muscle-specific serine/threonine-protein kinase	7.53599e-06	1.13446	1.30981	1.59261	1.50267	363256	Q63638
C140R007	UNKNOWN	0.0023501	-1.01785	1.18012	1.56098	1.50134
C131R033	Myosin heavy chain, muscle	0.00794041	1.17705	1.34769	1.50136	1.50118		P05661
C198R108	Paladin	0.00974907	1.19409	1.54837	1.57154	1.49945	448380	Q6DIR8
C096R023	Myosin heavy chain, muscle	0.000302614	-1.03439	1.11597	1.50775	1.49819		P05661
C111R154	UNKNOWN	0.000368052	1.27539	1.34444	1.5215	1.49747
C089R072	Ryanodine receptor 44F	6.11137e-06	1.02598	1.1449	1.53945	1.49172		Q24498
C219R004	UNKNOWN	0.00356082	1.44677	1.46685	1.54253	1.49156
C166R036	UNKNOWN	0.00205749	1.14064	1.41065	1.69629	1.49144
C117R165	Transcription factor BTF3 homolog 4	0.00641674	1.16798	1.35078	1.58366	1.4904	539753	Q2KIY7
C132R102	UNKNOWN	0.00640295	1.39823	1.71378	1.30025	1.49018
C052R071	UNKNOWN	0.00936166	1.16673	1.55294	1.44266	1.48477
C231R107	Glycogenin-1	0.00127388	1.41095	2.09943	1.80862	1.4844	100009058	P13280
C082R138	UNKNOWN	0.00120932	1.24203	1.46694	1.61665	1.48335
C105R091	UNKNOWN	0.00881153	1.23371	1.37681	2.06694	1.48297
C152R161	UNKNOWN	0.000239658	1.17428	1.15773	1.52247	1.48272
C230R045	UNKNOWN	0.00995575	1.05462	1.38473	1.53041	1.47957
C201R116	UNKNOWN	0.00995098	1.23339	1.50105	1.51687	1.47727
C248R126	Myosin heavy chain, muscle	4.98853e-06	1.10228	1.26779	1.512	1.47647		P05661
C223R056	UNKNOWN	0.000349857	1.21981	1.39217	1.59147	1.47479
C153R162	UNKNOWN	3.64676e-05	1.17955	1.2949	1.65771	1.4698
C100R031	Protein msta, isoform A	0.000386954	1.08689	1.33492	1.63896	1.46715	31200	O46040
C163R008	UNKNOWN	0.000633064	1.30885	1.57774	1.47822	1.46615
C191R053	Striated muscle-specific serine/threonine-protein kinase	0.00032978	1.15761	1.28788	1.57947	1.46547	363256	Q63638
C139R002	Ryanodine receptor 44F	0.00010876	1.08583	1.15509	1.61211	1.46288		Q24498
C168R035	Paladin	0.0061734	1.21437	1.46432	1.61961	1.46033	448380	Q6DIR8
C082R085	UNKNOWN	2.23446e-06	1.06963	1.22564	1.50932	1.4583
C177R138	UNKNOWN	0.00504075	1.06989	1.21829	1.53051	1.45788
C260R075	Striated muscle-specific serine/threonine-protein kinase	0.0045433	1.10534	1.21669	1.52323	1.4576	363256	Q63638
C033R011	Tropomyosin	0.00993188	1.21235	1.40117	1.73521	1.45665		O61379
C139R121	Glutamate receptor, ionotropic kainate 2	5.89306e-05	1.10123	1.15208	1.64746	1.45625		P39087
C165R052	5-AMP-activated protein kinase subunit beta-2	2.58134e-05	1.09073	1.28196	1.5024	1.45295	108097	Q6PAM0
C022R081	Transcription factor BTF3 homolog 4	0.000925789	1.09369	1.23172	1.50705	1.44881	539753	Q2KIY7
C009R049	L-threonine 3-dehydrogenase, mitochondrial	0.00552478	1.22853	1.64568	1.33378	1.44787	511957	Q2KIR8
C119R106	UNKNOWN	0.00204897	1.14768	1.52428	1.53673	1.44748
C215R102	Receptor-type tyrosine-protein phosphatase T	0.00556852	1.13436	1.42052	1.77722	1.44687		O14522
C049R135	Paramyosin	0.00411117	1.05795	1.4918	2.23485	1.4453		Q9BMM8
C182R103	UNKNOWN	0.00501143	1.19232	1.30177	1.57826	1.44127
C097R007	Calmodulin	0.004804	1.4835	1.44164	1.8306	1.43934	445635	O02367
C252R009	Phospholysine phosphohistidine inorganic pyrophosphate phosphatase	0.00703733	1.2133	1.38777	1.54698	1.43675	734833	Q3B8E3
C124R149	UNKNOWN	2.17326e-05	1.18636	1.52968	1.77797	1.43547
C243R158	Calmodulin	0.00361912	1.11095	1.43725	1.52052	1.43415		P41041
C192R129	UNKNOWN	0.00831382	1.2304	1.51109	1.42181	1.43073
C238R113	Titin	0.00111229	1.40661	1.61435	2.07772	1.43072		A2ASS6
C041R052	UNKNOWN	0.000407628	1.09983	1.44265	1.50947	1.42848
C123R102	Muscle LIM protein Mlp84B	0.00151805	1.26167	1.24383	1.68925	1.42693	40849	Q24400
C243R012	Tropomyosin	0.00186737	1.14848	1.19726	1.57145	1.41847		O61379
C155R072	UNKNOWN	0.00321517	1.07948	1.29481	1.54665	1.41529
C115R084	Paladin	0.00473609	1.17783	1.50442	1.59846	1.41527	448380	Q6DIR8
C184R001	Titin	0.00285769	1.27093	1.52428	1.57472	1.41277		Q9I7U4
C225R133	Glycogenin-1	0.000349857	1.49073	2.03794	1.79039	1.41039	100009058	P13280
C196R099	SbcC, ATPase involved in DNA repair [DNA replication, recombination, and repair].	0.000166995	1.21841	1.34039	1.57649	1.40944
C142R050	Myosin heavy chain, muscle	0.00787222	1.1858	1.37746	1.54474	1.40907		P05661
C200R118	UNKNOWN	0.0042112	1.21794	1.52567	1.42715	1.40269
C160R034	Myosin light chain alkali	0.00165138	1.19804	1.27116	1.61796	1.39946		Q24756
C222R061	Carbohydrate sulfotransferase 3	0.00130051	1.22016	1.4569	1.58217	1.39674		O93403
C093R037	Procollagen-lysine,2-oxoglutarate 5-dioxygenase 1	0.0012933	1.08885	1.18766	1.70532	1.39295	281409	O77588
C203R030	SbcC, ATPase involved in DNA repair [DNA replication, recombination, and repair].	0.000137301	1.30664	1.38007	1.53127	1.39226
C246R166	UNKNOWN	0.000485652	1.14119	1.59335	1.64402	1.39062
C027R106	UNKNOWN	0.00150866	1.16993	1.4273	1.63855	1.38375
C176R126	UNKNOWN	0.000389383	1.08864	1.39624	1.53146	1.37849
C054R024	Myosin light chain alkali	0.000297514	1.02842	1.25751	1.61123	1.37535		Q24756
C097R034	Tropomyosin	0.0025254	1.12393	1.30643	1.50463	1.36834		Q8T6L5
C125R072	UNKNOWN	0.00754666	1.0452	1.32888	1.54827	1.36486
C081R106	UNKNOWN	0.000143996	1.04897	1.19537	1.58558	1.36438
C199R123	Liprin-beta-1	0.000354541	1.25819	1.35634	1.55936	1.35666	67533	Q8C8U0
C089R129	UNKNOWN	0.00206854	1.13659	1.28475	1.59373	1.35493
C209R011	Myosin light chain alkali	0.000776138	1.17747	1.23491	1.63194	1.346		Q24756
C058R114	Myosin heavy chain, muscle	5.89382e-05	1.16149	1.42348	1.92464	1.34222		P05661
C212R072	Titin	0.00454018	1.05332	1.35751	1.68456	1.33921		Q8WZ42
C250R135	UNKNOWN	9.22904e-05	1.20476	1.37439	1.50536	1.33515
C213R166	UNKNOWN	0.000255894	1.1596	1.30029	1.50494	1.33038
C239R150	Myosin heavy chain, muscle	0.0083256	1.13717	1.21032	1.67133	1.31973		P05661
C245R169	14-3-3 protein zeta	1.66817e-07	1.1159	1.31935	1.51665	1.31122		P29310
C102R133	Tubulin beta-1 chain	0.000481213	1.08706	1.51326	1.62221	1.30971		O17449
C088R011	Carboxypeptidase B	0.00745952	1.77699	1.19828	1.22887	1.30474		P04069
C222R122	Growth arrest-specific protein 1	0.000249617	-1.02342	1.30442	1.91236	1.29738	14451	Q01721
C252R127	UNKNOWN	0.00139992	1.19136	1.35214	1.55182	1.29584
C115R040	Titin	0.00288155	1.25433	1.52256	1.89804	1.29041		A2ASS6
C232R124	Tubulin beta-1 chain	0.00119091	1.10173	1.36078	1.58076	1.28117		O17449
C189R166	UNKNOWN	0.00103769	1.28836	1.45588	1.53974	1.27328
C098R022	Coronin-6	0.00136619	1.16132	1.29682	1.60934	1.25712	245982	Q920J3
C161R077	UNKNOWN	0.0096715	1.03728	-1.33303	-2.11613	1.25551
C067R136	UNKNOWN	0.000993066	1.03574	1.45199	1.59445	1.24743
C208R154	UNKNOWN	0.00606248	1.31333	1.33193	1.66974	1.2459
C176R040	Growth arrest-specific protein 1	0.000166946	-1.04566	1.16115	1.72368	1.24547	14451	Q01721
C201R040	UNKNOWN	0.00260862	1.15474	1.26035	1.57674	1.24025
C026R091	Paladin	0.00926983	1.14766	1.44297	1.55154	1.23691	373898	Q8JHZ8
C134R009	Probable glutathione peroxidase 8-B	0.00759608	1.12507	1.62914	1.58902	1.22199	495339	Q5U583
C116R126	UNKNOWN	0.00543457	1.19067	1.24554	1.57427	1.21349
C254R114	UNKNOWN	0.00974907	1.04321	1.25023	1.50387	1.21258
C114R081	NUC, DNA/RNA non-specific endonuclease; prokaryotic and eukaryotic double- and single-stranded DNA and RNA endonucleases also present in phosphodiesterases. They exists as monomers and homodimers..	0.00230665	1.4895	1.21107	1.81769	1.20328
C218R141	Coronin-6	0.00581251	1.28289	1.37815	1.55203	1.1995	245982	Q920J3
C117R133	Glycogenin-1	0.00861986	1.32305	1.81373	1.49945	1.17748	27357	Q9R062
C210R087	Glycogenin-1	0.00696053	1.34158	1.71119	1.52325	1.17072	27357	Q9R062
C035R159	UNKNOWN	0.00500347	1.02704	-1.50968	-2.56014	1.12855
C002R073	72 kDa type IV collagenase	0.000333259	1.12675	-1.21311	-1.56144	1.05141	4313	P08253
C162R051	UNKNOWN	0.00237586	-1.04605	-1.27928	-2.06889	-1.0681
C003R060	Candida_ALS, Candida agglutinin-like protein (ALS). This family consists of several agglutinin-like proteins from different Candida species. ALS genes of Candida albicans encode a family of cell-surface glycoproteins with a three-domain structure. Each Als protein has a relatively conserved N-terminal domain, a central domain consisting of a tandemly repeated motif, and a serine-threonine-rich C-…	6.21557e-05	1.28094	-1.41455	-1.59642	-1.08389
C236R108	Alanine--glyoxylate aminotransferase 2, mitochondrial	0.00941377	-1.27358	-1.6127	-1.27538	-1.08617	64902	Q9BYV1
C047R151	ZnMc_astacin_like, Zinc-dependent metalloprotease, astacin_like subfamily or peptidase family M12A, a group of zinc-dependent proteolytic enzymes with a HExxH zinc-binding site/active site. Members of this family may have an amino terminal propeptide, which is cleaved to yield the active protease domain, which is consequently always found at the N-terminus in multi-domain architectures. This fami…	0.00970529	1.14641	-1.73637	-2.22845	-1.10568
C120R152	UNKNOWN	0.00263484	1.01983	-1.36085	-1.54713	-1.13851
C014R121	UNKNOWN	0.00798291	-1.11553	-1.40999	-1.92852	-1.15463
C172R100	GDP-mannose 4,6 dehydratase	0.000489547	-1.0801	-1.45906	-1.71002	-1.15583	218138	Q8K0C9
C183R122	Cysteine dioxygenase type 1	0.00395974	-1.19856	-1.51164	-1.32168	-1.16007	393714	Q6NWZ9
C022R167	Low choriolytic enzyme	0.00824183	1.01751	-1.51644	-1.94936	-1.16185	100049451	P31579
C150R039	Matrix metalloproteinase-9	0.00961815	-1.07133	-1.64	-3.10554	-1.16791	81687	P50282
C018R018	Candida_ALS, Candida agglutinin-like protein (ALS). This family consists of several agglutinin-like proteins from different Candida species. ALS genes of Candida albicans encode a family of cell-surface glycoproteins with a three-domain structure. Each Als protein has a relatively conserved N-terminal domain, a central domain consisting of a tandemly repeated motif, and a serine-threonine-rich C-…	3.28614e-05	1.0797	-1.51267	-1.75671	-1.19407
C242R110	Candida_ALS, Candida agglutinin-like protein (ALS). This family consists of several agglutinin-like proteins from different Candida species. ALS genes of Candida albicans encode a family of cell-surface glycoproteins with a three-domain structure. Each Als protein has a relatively conserved N-terminal domain, a central domain consisting of a tandemly repeated motif, and a serine-threonine-rich C-…	3.66077e-05	1.08757	-1.585	-1.68415	-1.20563
C014R085	Candida_ALS, Candida agglutinin-like protein (ALS). This family consists of several agglutinin-like proteins from different Candida species. ALS genes of Candida albicans encode a family of cell-surface glycoproteins with a three-domain structure. Each Als protein has a relatively conserved N-terminal domain, a central domain consisting of a tandemly repeated motif, and a serine-threonine-rich C-…	2.82515e-05	1.05737	-1.56642	-1.71556	-1.22326
C106R132	Matrix metalloproteinase-9	1.10813e-05	1.05163	-1.86028	-2.0877	-1.22825	17395	P41245
C034R061	UNKNOWN	0.0013767	-1.03543	-1.76535	-2.0775	-1.23116
C235R134	Matrix metalloproteinase-9	0.00217921	1.25536	-1.28751	-2.3633	-1.23819	81687	P50282
C043R048	Tumor necrosis factor, alpha-induced protein 8	0.00141439	-1.41657	-1.3934	-1.64511	-1.24233	529336	A4IF78
C096R153	72 kDa type IV collagenase	0.000222596	1.1534	-1.53916	-2.03786	-1.24906	386583	Q90611
C200R167	Transmembrane protease, serine 3	4.60236e-05	1.05132	-1.55182	-1.19945	-1.25018	64699	P57727
C085R028	72 kDa type IV collagenase	0.00151805	1.26054	-1.26975	-2.38092	-1.25047	17390	P33434
C209R066	Low choriolytic enzyme	0.00121859	-1.00181	-1.72115	-1.85796	-1.25799	100049451	P31579
C221R108	Low choriolytic enzyme	0.00491374	1.11398	-1.60755	-1.4414	-1.2606	100049451	P31579
C095R053	UNKNOWN	0.00233923	-1.00994	-1.85544	-1.89437	-1.26132
C054R026	Peroxiredoxin-4	0.00421299	-1.3351	-1.6222	-1.38665	-1.26554	10549	Q13162
C207R002	Peroxiredoxin-4	0.00260484	-1.32331	-1.67121	-1.43242	-1.26684	10549	Q13162
C165R136	Zinc metalloproteinase nas-4	0.00258654	-1.03213	-1.97244	-2.04868	-1.26752	182259	P55112
C243R122	Peroxiredoxin-4	0.00157217	-1.30462	-1.69749	-1.36526	-1.27739	10549	Q13162
C030R128	UNKNOWN	0.0015598	-1.105	-1.54425	-1.68065	-1.28474
C215R113	Histone H2B	0.00816655	1.31393	-1.21755	-1.82357	-1.29501		P21897
C264R093	Ammonium transporter Rh type B-B	0.000601965	-1.08983	-1.59469	-1.59248	-1.30047	447041	Q6DCG4
C230R133	Calcineurin subunit B type 1	0.00500347	-1.29526	-1.52357	-1.37017	-1.31174	44317	P48451
C262R068	UNKNOWN	0.000992209	-1.04966	-1.69529	-1.97344	-1.31385
C181R133	Matrix metalloproteinase-9	0.00214199	1.02323	-1.5231	-1.86704	-1.3193	17395	P41245
C013R046	Zinc metalloproteinase nas-4	0.00663935	-1.06762	-2.16052	-2.24608	-1.32325	182259	P55112
C104R141	Matrix metalloproteinase-9	2.83804e-05	1.03801	-1.83727	-2.33511	-1.32334	17395	P41245
C262R036	UNKNOWN	0.000443196	-1.01541	-1.26022	-1.56034	-1.32346
C030R022	UNKNOWN	0.000805948	-1.01704	-1.20055	-1.51821	-1.33201
C005R130	UNKNOWN	0.00121859	-1.15234	-1.6595	-1.80357	-1.33218
C146R079	Soluble NSF attachment protein	0.00114788	-1.24267	-1.37517	-1.60679	-1.33555	40233	Q23983
C122R023	Uncharacterized protein K02A2.6	0.00858357	-1.35995	-1.61678	-1.45181	-1.35323		Q09575
C151R037	Ribulose-phosphate 3-epimerase	0.000754602	-1.43336	-1.67302	-1.54562	-1.35499	6120	Q96AT9
C245R146	5-AMP-activated protein kinase subunit beta-1	0.00032571	1.11276	-1.32313	-1.51232	-1.36034	19079	Q9R078
C108R100	UNKNOWN	0.00171744	-1.26899	-1.33653	-1.60189	-1.36081
C221R142	Zinc metalloproteinase nas-15	0.000215204	-1.09054	-1.92247	-2.08474	-1.36316	180426	P55115
C111R143	Histone deacetylase complex subunit SAP18	0.000485652	-1.18866	-1.21517	-1.51999	-1.3653	41965	Q9VEX9
C173R132	Low choriolytic enzyme	0.00248067	-1.064	-1.84781	-2.33617	-1.36652	100049451	P31579
C158R044	UNKNOWN	0.000547919	-1.22167	-1.35378	-1.56918	-1.36776
C183R165	72 kDa type IV collagenase	7.87986e-06	1.12893	-1.76286	-2.30186	-1.37493	386583	Q90611
C005R095	UNKNOWN	2.53148e-05	-1.10283	-1.24848	-1.51535	-1.3861
C027R104	Matrix metalloproteinase-9	0.000329114	-1.02643	-1.61851	-2.09924	-1.38942	17395	P41245
C109R143	Low choriolytic enzyme	0.000454988	1.10364	-1.62535	-1.80389	-1.38948	100049451	P31579
C221R165	60S ribosomal protein L44	0.000223263	-1.05863	-1.69219	-1.91425	-1.38989		Q9NB33
C052R141	Matrix metalloproteinase-9	0.00018369	1.01433	-1.70155	-2.048	-1.39722	17395	P41245
C063R146	UNKNOWN	0.000411575	-1.12959	-1.36914	-1.5333	-1.39782
C041R040	UNKNOWN	0.00860265	-1.59873	-2.54901	-2.59249	-1.39966
C254R112	Matrix metalloproteinase-9	0.000254777	-1.15397	-1.84436	-1.88023	-1.39996		O18733
C069R015	Matrix metalloproteinase-9	2.17651e-05	1.0639	-1.68141	-1.99944	-1.40124	17395	P41245
C216R042	UNKNOWN	3.97114e-05	-1.27527	-1.45278	-1.55663	-1.40131
C051R160	UNKNOWN	0.00641032	-1.65832	-2.23545	-2.48631	-1.40189
C159R162	Zinc metalloproteinase nas-15	0.00582461	-1.13375	-1.65707	-1.98052	-1.40249	180426	P55115
C035R166	72 kDa type IV collagenase	0.00857872	-1.28467	-1.49901	-2.28608	-1.40549	386583	Q90611
C155R003	Zinc metalloproteinase nas-15	0.00136006	1.02236	-1.61765	-2.09776	-1.41766	180426	P55115
C229R014	Solute carrier family 25 member 38	0.00377196	-1.0136	-1.3782	-1.54412	-1.42776	448302	Q6DJ08
C242R046	Lactosylceramide 4-alpha-galactosyltransferase	1.29151e-06	-1.06481	-1.40332	-2.0605	-1.43032	63888	Q9JI93
C179R144	Solute carrier organic anion transporter family member 4A1	0.00677797	1.00797	-1.39	-1.51446	-1.43142	28231	Q96BD0
C107R024	P3 protein	0.000584349	-1.12254	-1.37583	-1.52544	-1.43604	214601	P21129
C249R034	Non-lysosomal glucosylceramidase	1.72039e-05	-1.04886	-1.17231	-1.60998	-1.44056	57704	Q9HCG7
C224R104	Solute carrier family 25 member 38	1.62037e-07	1.02216	-1.30466	-1.61764	-1.4473	448302	Q6DJ08
C101R005	UNKNOWN	4.07504e-06	-1.06554	-1.31751	-1.50531	-1.44771
C090R018	Uncharacterized protein K02A2.6	0.00323487	-1.38032	-1.48168	-1.58117	-1.45013		Q09575
C039R030	Matrix metalloproteinase-9	6.11137e-06	1.0127	-1.98386	-2.55858	-1.4515	17395	P41245
C017R116	RING finger protein unkempt homolog	0.0055074	-1.12345	-1.13108	-1.5794	-1.45358		Q9C0B0
C057R148	Ammonium transporter Rh type B-B	1.05466e-05	-1.23743	-1.77958	-1.69315	-1.45554	447041	Q6DCG4
C014R156	RING finger protein unkempt homolog	0.00949871	-1.26632	-1.39424	-1.62507	-1.46146		Q9C0B0
C151R156	72 kDa type IV collagenase	3.42776e-05	1.1394	-1.75518	-2.47136	-1.46278	386583	Q90611
C171R101	72 kDa type IV collagenase	2.11671e-06	1.05333	-1.73143	-2.23248	-1.46451	386583	Q90611
C052R133	Tryptophan 2,3-dioxygenase	0.000215831	-1.0887	-1.3031	-1.57209	-1.46591	1273245	O77457
C137R051	Low choriolytic enzyme	0.000585082	1.01667	-1.68962	-1.82006	-1.46764	100049451	P31579
C140R036	Ammonium transporter Rh type C	3.55176e-05	-1.27211	-1.83382	-1.49848	-1.47057	733644	Q19KI0
C145R129	UNKNOWN	0.000178479	-1.2312	-1.31214	-1.55342	-1.47067
C069R050	UNKNOWN	0.00010876	-1.24312	-1.25764	-1.54997	-1.47797
C046R028	Putative aldehyde dehydrogenase family 7 member A1 homolog	7.87986e-06	-1.11978	-1.31373	-1.5467	-1.47825	175820	P46562
C150R092	UNKNOWN	0.00989317	-1.69064	-2.5394	-2.03541	-1.47919
C046R107	UNKNOWN	0.00405802	-1.0809	-1.39131	-1.56043	-1.47983
C051R042	Uncharacterized MFS-type transporter C19orf28 homolog	0.000139627	-1.06497	-1.27518	-1.57774	-1.4834	73822	Q3U481
C065R149	Ammonium transporter Rh type C	2.78193e-05	-1.27372	-1.72179	-1.72397	-1.49612	733644	Q19KI0
C047R095	5-AMP-activated protein kinase subunit beta-1	3.19144e-06	1.06103	-1.28877	-1.77374	-1.49623	19079	Q9R078
C141R091	Lactosylceramide 4-alpha-galactosyltransferase	1.29151e-06	-1.01718	-1.4659	-2.1022	-1.49698	63888	Q9JI93
C136R108	3-hydroxy-3-methylglutaryl-coenzyme A reductase	0.00452309	-1.1866	-1.41458	-1.54023	-1.49725		P54960
C247R147	Astacin	0.00212563	1.07622	-1.58132	-1.66216	-1.4992		P07584
C015R007	Matrix metalloproteinase-9	0.00012054	-1.24845	-1.9319	-2.18118	-1.49928		O18733
C199R001	UNKNOWN	0.00239563	-1.01839	-1.39105	-1.67522	-1.49985
C043R092	CDGSH iron sulfur domain-containing protein 2 homolog	8.97933e-06	-1.00509	-1.18952	-1.41108	-1.50007	43459	Q9VAM6
C242R092	Uricase	0.00209735	-1.38605	-2.13886	-1.99019	-1.50078		O44111
C076R056	Protein tumorous imaginal discs, mitochondrial	2.75144e-08	-1.00172	-1.12631	-1.32965	-1.50158		Q24331
C080R009	ABC transporter G family member 20	0.000977402	-1.26178	-1.37295	-1.36759	-1.50553	8616035	Q8T674
C243R125	UNKNOWN	3.17702e-05	-1.11565	-1.14142	-1.2865	-1.50693
C072R085	Programmed cell death protein 4	0.000127492	-1.09873	-1.21428	-1.29193	-1.50837	374191	Q98TX3
C066R065	Mothers against decapentaplegic homolog 2	0.00384555	-1.05643	-1.07161	-1.29131	-1.5086	516010	Q1W668
C157R167	Tcp11, T-complex protein 11. This family consists of several eukaryotic T-complex protein 11 (Tcp11) related sequences. Tcp11 is only expressed in fertile adult mammalian testes and is thought to be important in sperm function and fertility. The family also contains the yeast Sok1 protein which is known to suppress cyclic AMP-dependent protein kinase mutants.	0.00144921	-1.10116	-1.30738	-1.45426	-1.5108
C114R162	Histone H1-delta	2.4122e-06	-1.05339	-1.19529	-1.22617	-1.51163	373353	P15870
C003R115	Matrix metalloproteinase-9	9.11227e-05	-1.13442	-1.98192	-2.23745	-1.5132		O18733
C114R131	UNKNOWN	0.000212309	-1.168	-1.5621	-1.64479	-1.51584
C261R085	Nucleoside diphosphate kinase A 1	0.000402442	-1.10753	-1.28643	-1.42209	-1.51671		P52174
C037R069	UNKNOWN	3.08586e-05	-1.11646	-1.17927	-1.26699	-1.51971
C005R103	Protein croquemort	2.23446e-06	1.03341	-1.11405	-1.73997	-1.52175	33219	Q27367
C039R065	UNKNOWN	2.3597e-07	-1.13375	-1.24072	-1.52385	-1.52563
C084R025	Receptor expression-enhancing protein 4	0.0064838	-1.11073	-1.16454	-1.28743	-1.52576	519613	Q3ZCI8
C094R025	Major facilitator superfamily domain-containing protein 1	0.00425528	-1.10422	-1.21859	-1.52416	-1.52606	641486	Q32LQ6
C133R050	Eye-specific diacylglycerol kinase	0.000169091	-1.21699	-1.26704	-1.45623	-1.52741	31826	Q09103
C219R015	Translocon-associated protein subunit alpha	0.00236994	-1.36833	-1.57676	-1.46501	-1.52901	529312	A6QLP7
C004R142	UNKNOWN	1.63081e-05	-1.13427	-1.86121	-2.36571	-1.53108
C131R021	Putative ascorbate peroxidase	1.67108e-06	-1.04554	-2.05108	-3.1837	-1.53345		Q539E5
C183R068	Propionyl-CoA carboxylase beta chain, mitochondrial	0.00493574	-1.0353	-1.15573	-1.25591	-1.53549	515902	Q2TBR0
C235R041	Candida_ALS, Candida agglutinin-like protein (ALS). This family consists of several agglutinin-like proteins from different Candida species. ALS genes of Candida albicans encode a family of cell-surface glycoproteins with a three-domain structure. Each Als protein has a relatively conserved N-terminal domain, a central domain consisting of a tandemly repeated motif, and a serine-threonine-rich C-…	0.000287898	1.04862	-1.91353	-2.68235	-1.53656
C233R138	Mitochondrial carnitine/acylcarnitine carrier protein CACL	0.00256906	1.05983	-1.21472	-1.42616	-1.53808	123096	Q8N8R3
C056R022	UNKNOWN	0.00916861	-1.3158	-1.3576	-1.20988	-1.53912
C108R079	Matrix metalloproteinase-9	2.75797e-05	-1.13532	-2.00813	-2.25961	-1.53966	81687	P50282
C157R024	UNKNOWN	0.00162247	-1.02663	-1.79014	-2.15173	-1.54001
C211R126	Fimbrin	0.00107194	-1.12922	-1.1854	-1.34527	-1.54072	8621298	P54680
C094R131	DUF2211, Predicted membrane protein (DUF2211). Members of this family of predicted and uncharacterised proteins have no known function.	0.000332598	-1.23453	-1.46261	-1.44933	-1.54278
C150R167	Sarcosine dehydrogenase, mitochondrial	5.29917e-05	-1.12894	-1.66277	-1.65954	-1.54301	114123	Q64380
C253R150	Putative aldehyde dehydrogenase family 7 member A1 homolog	5.18669e-06	-1.06854	-1.28759	-1.45021	-1.54626	175820	P46562
C023R069	Protein croquemort	2.57391e-06	-1.02213	-1.15449	-1.61973	-1.54844	33219	Q27367
C236R118	Matrix metalloproteinase-9	3.48475e-05	-1.11022	-1.95453	-2.28619	-1.54865		O18733
C215R119	Poly(A) RNA polymerase gld-2 homolog A	0.00035452	-1.07137	-1.32916	-1.58432	-1.55606	42602	Q9VD44
C199R128	UNKNOWN	3.37434e-07	-1.13501	-1.17867	-1.4039	-1.55693
C062R150	UNKNOWN	1.28519e-06	-1.10783	-1.26985	-1.48035	-1.56081
C076R125	Matrix metalloproteinase-9	1.85327e-05	1.06823	-1.85443	-2.5187	-1.56282	17395	P41245
C054R007	T-complex protein 11-like protein 1	0.00898843	-1.11772	-1.18583	-1.35615	-1.56324	55346	Q9NUJ3
C045R111	UNKNOWN	0.00168436	1.00108	-1.21553	-1.4369	-1.56416
C237R132	Protein mothers against dpp	0.000128351	1.01852	-1.14655	-1.43271	-1.56452	33529	P42003
C089R048	Glutaredoxin-related protein 5	8.76799e-08	-1.08267	-1.26607	-1.608	-1.57297	51218	Q86SX6
C029R129	Mitochondrial uncoupling protein 2	0.000169363	-1.0178	-1.27142	-1.65058	-1.57388	100173815	Q5R5A8
C191R126	Low choriolytic enzyme	0.00526108	1.23645	-1.46203	-1.18577	-1.5756	100049451	P31579
C052R041	Probable serine incorporator	2.93427e-05	-1.02734	-1.14872	-1.30149	-1.57702	5513123	A7S4N4
C053R087	Speckle-type POZ protein B	0.00582461	-1.16734	-1.15926	-1.73743	-1.58669	779391	Q0IHH9
C001R138	Cellular retinoic acid-binding protein 2	0.000137808	-1.26261	-1.44228	-1.40341	-1.58726	493998	Q5PXY7
C123R138	Putative ascorbate peroxidase	2.32785e-06	-1.05672	-2.15993	-3.42285	-1.5887		Q539E5
C132R152	UNKNOWN	0.000530266	1.03839	-1.16936	-1.35102	-1.58995
C181R040	Tcp11, T-complex protein 11. This family consists of several eukaryotic T-complex protein 11 (Tcp11) related sequences. Tcp11 is only expressed in fertile adult mammalian testes and is thought to be important in sperm function and fertility. The family also contains the yeast Sok1 protein which is known to suppress cyclic AMP-dependent protein kinase mutants.	0.00185808	-1.06386	-1.28957	-1.31861	-1.59101
C103R152	UNKNOWN	9.66422e-07	-1.27968	-2.05082	-2.51574	-1.59185
C260R100	Mothers against decapentaplegic homolog 2	0.00120523	-1.03064	-1.20425	-1.22751	-1.59518	516010	Q1W668
C014R150	Protein phosphatase PTC7 homolog	3.14167e-11	1.01637	-1.07974	-1.49775	-1.60165	160760	Q8NI37
C193R010	CDGSH iron sulfur domain-containing protein 2 homolog	2.47645e-08	-1.00937	-1.21272	-1.49466	-1.60498	43459	Q9VAM6
C054R047	DUF2211, Predicted membrane protein (DUF2211). Members of this family of predicted and uncharacterised proteins have no known function.	0.0012933	-1.22381	-1.50632	-1.44704	-1.60829
C205R101	Extracellular sulfatase Sulf-2	0.000629362	-1.1712	-1.16197	-1.51531	-1.6146	72043	Q8CFG0
C020R003	UNKNOWN	0.000438812	-1.13723	-1.13392	-1.27651	-1.61463
C246R139	Uncharacterized MFS-type transporter C19orf28 homolog	5.8809e-08	-1.0144	-1.29328	-1.70772	-1.61593	73822	Q3U481
C122R038	VWD, von Willebrand factor (vWF) type D domain. Von Willebrand factor contains several type D domains: D1 and D2 are present within the N-terminal propeptide whereas the remaining D domains are required for multimerisation.	0.00536715	-1.21692	-1.48891	-1.52666	-1.61793
C011R059	Copine-8	0.00860691	-1.22044	-1.29829	-1.38003	-1.62094	144402	Q86YQ8
C044R048	Oxalate:formate antiporter	0.000181444	-1.35132	-1.41	-1.57231	-1.62436		Q51330
C077R030	DnaJ homolog subfamily A member 3, mitochondrial	0.00118136	-1.06724	-1.18177	-1.32079	-1.62562	9093	Q96EY1
C086R108	UNKNOWN	1.87049e-05	-1.10078	-1.15312	-1.40537	-1.62849
C217R110	Low choriolytic enzyme	0.00203798	-1.05502	-1.71612	-1.94713	-1.63261	100049451	P31579
C127R001	Matrix metalloproteinase-9	4.86699e-05	1.0507	-1.94063	-2.72495	-1.63359	17395	P41245
C159R091	Protein ARV1	0.00151805	-1.09969	-1.09494	-1.42763	-1.63821	515046	Q3SZW3
C053R155	UNKNOWN	0.000127492	1.00649	-1.20823	-1.47745	-1.63909
C247R152	Sarcosine dehydrogenase, mitochondrial	6.85115e-06	-1.14836	-1.81053	-1.65946	-1.65274	114123	Q64380
C256R047	VWD, von Willebrand factor (vWF) type D domain. Von Willebrand factor contains several type D domains: D1 and D2 are present within the N-terminal propeptide whereas the remaining D domains are required for multimerisation.	0.00624202	-1.26373	-1.57789	-1.56738	-1.65285
C133R109	Rab5 GDP/GTP exchange factor	4.55468e-08	-1.08036	-1.15154	-1.41348	-1.65324	27342	Q9UJ41
C050R122	UNKNOWN	3.31374e-07	-1.10432	-1.4477	-1.70239	-1.65341
C257R149	ADP-ribosylation factor 1 sp|P61210.2|ARF1_LOCMI RecName: Full=ADP-ribosylation factor 1	0.000954812	-1.07469	-1.06417	-1.1125	-1.65357	40506	P61209
C158R160	Uncharacterized protein C22orf25	2.47645e-08	-1.08525	-1.29706	-1.40732	-1.65518	128989	Q6ICL3
C048R114	UNKNOWN	0.00653752	-1.31044	-1.51466	-1.58561	-1.656
C025R041	UNKNOWN	0.000508132	-1.19721	-1.4608	-1.54977	-1.65765
C035R104	Serine/threonine-protein kinase unc-51	9.21074e-05	1.02138	-1.05901	-1.42547	-1.66585	180311	Q23023
C046R023	Solute carrier family 2, facilitated glucose transporter member 8	0.00241491	-1.09431	-1.18141	-1.22644	-1.66667	282867	P58354
C227R006	RING finger protein unkempt	0.00561404	-1.24395	-1.4177	-1.73952	-1.66685	42738	Q86B79
C231R152	Fructose-1,6-bisphosphatase 1	0.000524339	-1.15026	-1.23016	-1.38861	-1.68004	397038	P00636
C010R147	DNA polymerase epsilon subunit 2	2.99542e-05	-1.06734	-1.17057	-1.39732	-1.68287	423567	Q5ZKQ6
C111R116	UNKNOWN	0.00039731	-1.16025	-1.76059	-2.2458	-1.68363
C048R163	Matrix metalloproteinase-9	1.23407e-06	-1.04355	-2.1235	-2.63419	-1.68617		O18733
C073R164	DNA polymerase epsilon subunit 2	1.02455e-07	-1.09322	-1.25918	-1.34457	-1.68688	423567	Q5ZKQ6
C157R159	UNKNOWN	3.93027e-09	-1.10058	-1.26352	-1.38478	-1.68816
C203R054	DnaJ homolog subfamily A member 3, mitochondrial	8.99409e-06	1.00809	-1.21799	-1.41484	-1.68885	9093	Q96EY1
C127R160	Fructose-1,6-bisphosphatase 1	0.000173142	-1.18437	-1.26491	-1.39279	-1.70756	397038	P00636
C029R063	UNKNOWN	0.000628626	1.08716	-1.1266	-1.61501	-1.72047
C134R115	Extracellular sulfatase Sulf-2	3.84106e-05	-1.18945	-1.29973	-1.71171	-1.72842	72043	Q8CFG0
C028R006	UNKNOWN	0.000221991	-1.13973	-1.89195	-2.33652	-1.72851
C013R098	Probable methylmalonate-semialdehyde dehydrogenase [acylating], mitochondrial	0.000137116	-1.23946	-1.45565	-1.46068	-1.75456	1273463	Q7QC84
C103R035	Serine/threonine-protein kinase unc-51	0.00013703	-1.04319	-1.25753	-1.67621	-1.7554	180311	Q23023
C141R126	Zinc metalloproteinase nas-15	5.42968e-05	-1.13109	-2.18809	-2.69353	-1.7586	180426	P55115
C193R047	Mitochondrial uncoupling protein 3	4.44929e-07	-1.03266	-1.28928	-1.75009	-1.75899	281563	O77792
C022R101	Speckle-type POZ protein B	0.00946708	-1.14609	-1.17269	-1.4718	-1.7879	779391	Q0IHH9
C234R093	Choline dehydrogenase, mitochondrial	0.0026407	-1.20598	-1.42264	-1.76522	-1.78826	218865	Q8BJ64
C142R158	Low affinity cationic amino acid transporter 2	0.00312569	-1.3271	-1.56762	-1.68844	-1.79931	6542	P52569
C239R125	Protein mothers against dpp	1.50603e-05	-1.03949	-1.22554	-1.62096	-1.84117	33529	P42003
C203R001	Low affinity cationic amino acid transporter 2	0.00218951	-1.41297	-1.57475	-1.76912	-1.84591	6542	P52569
C058R096	SWIB, SWIB/MDM2 domain. This family includes the SWIB domain and the MDM2 domain. The p53-associated protein (MDM2) is an inhibitor of the p53 tumour suppressor gene binding the transactivation domain and down regulating the ability of p53 to activate transcription. This family contains the p53 binding domain of MDM2.	5.44368e-10	-1.2148	-1.2498	-1.36698	-1.84766
C097R078	Uncharacterized protein C22orf25	5.89306e-05	-1.12674	-1.2155	-1.67018	-1.85273	128989	Q6ICL3
C258R023	Choline dehydrogenase, mitochondrial	0.000421106	-1.13807	-1.3235	-1.75367	-1.86495	218865	Q8BJ64
C037R038	UNKNOWN	0.00737689	-1.97929	-4.87683	-2.70827	-1.8652
C023R094	Kynurenine 3-monooxygenase	0.00065539	-1.06596	-1.28647	-1.59733	-1.86688	1276617	Q7Q6A7
C062R117	Cysteine desulfurase, mitochondrial	1.48266e-12	-1.08369	-1.14195	-1.51814	-1.86829	100174307	Q5RDE7
C246R064	Zinc metalloproteinase nas-15	0.00019579	-1.06166	-1.87054	-2.30233	-1.87367	180426	P55115
C099R145	Sodium- and chloride-dependent GABA transporter 1	0.000691	-1.20209	-1.26475	-1.57245	-1.87742	6529	P30531
C246R097	Mitoferrin-1	4.69408e-09	-1.05213	-1.31619	-1.7518	-1.89851	387000	Q287T7
C149R031	Cysteine desulfurase, mitochondrial	5.65393e-12	-1.02525	-1.21908	-1.53422	-1.90569	100174307	Q5RDE7
C096R021	Probable methylmalonate-semialdehyde dehydrogenase [acylating], mitochondrial	1.0307e-05	-1.2332	-1.50391	-1.35437	-1.90605	1273463	Q7QC84
C165R094	Probable methylmalonate-semialdehyde dehydrogenase [acylating], mitochondrial	0.000311277	-1.29883	-1.51075	-1.46258	-1.90856	1273463	Q7QC84
C266R049	SWIB, SWIB/MDM2 domain. This family includes the SWIB domain and the MDM2 domain. The p53-associated protein (MDM2) is an inhibitor of the p53 tumour suppressor gene binding the transactivation domain and down regulating the ability of p53 to activate transcription. This family contains the p53 binding domain of MDM2.	2.64956e-10	-1.19304	-1.21158	-1.35828	-1.91545
C074R055	UNKNOWN	0.00353643	1.20574	1.05851	-1.20057	-1.92072
C244R163	Upstream activation factor subunit spp27	4.56384e-11	-1.17496	-1.22274	-1.31084	-1.95324	2539310	O74503
C252R126	Upstream activation factor subunit spp27	6.43932e-12	-1.20297	-1.22243	-1.28698	-1.95435	2539310	O74503
C137R167	UNKNOWN	8.14932e-06	-1.14225	-1.52293	-1.79308	-1.95645
C067R026	Iron-sulfur cluster assembly enzyme ISCU, mitochondrial	8.10594e-14	-1.09076	-1.24502	-1.6719	-1.9677	23479	Q9H1K1
C196R166	Probable methylmalonate-semialdehyde dehydrogenase [acylating], mitochondrial	7.94429e-06	-1.27331	-1.60116	-1.45787	-1.97463	1273463	Q7QC84
C002R149	UNKNOWN	8.71287e-06	-1.17835	-1.56596	-1.74182	-2.01859
C060R058	UNKNOWN	0.00887138	-1.57394	-2.27903	-2.14341	-2.03575
C207R118	Uncharacterized protein sll1735	0.00223089	-1.48858	-2.75352	-3.13855	-2.03648	954055	P73392
C194R145	Thrombospondin-1	0.00797689	-1.33769	-2.67728	-2.3341	-2.04737	7057	P07996
C226R106	Histone H2B	0.000349857	-1.09077	-1.53668	-1.75704	-2.06467		P21897
C244R143	UNKNOWN	1.97183e-06	-1.15177	-1.64451	-2.18171	-2.07169
C154R101	UNKNOWN	2.14243e-06	-1.22849	-1.64383	-2.03892	-2.07634
C075R145	UNKNOWN	0.00428208	-1.09185	-1.78264	-1.89321	-2.08747
C094R034	Zinc transporter 2	0.000112099	-1.31266	-1.93907	-2.17634	-2.0965	25362	Q62941
C009R143	Histone H2B	2.85502e-05	-1.18228	-1.48308	-1.73146	-2.09845		P21897
C094R107	Kynurenine 3-monooxygenase	4.12532e-05	-1.07674	-1.30629	-1.79542	-2.10043	1276617	Q7Q6A7
C162R125	UNKNOWN	0.00712632	-1.28988	-1.6042	-2.06471	-2.10901
C118R030	Histone H2B	0.00015815	-1.24683	-1.50065	-1.86928	-2.12645		P21897
C197R086	Uncharacterized protein sll1735	0.00245073	-1.50692	-2.92781	-3.18489	-2.12756	954055	P73392
C074R161	UNKNOWN	0.000753218	1.09176	1.03227	-1.33159	-2.13452
C065R052	Tenascin	0.00136611	-1.18589	-2.5229	-2.10206	-2.16289	21923	Q80YX1
C178R111	Thrombospondin-1	0.000187127	-1.19607	-3.83619	-1.78343	-2.18936		P35448
C165R024	UNKNOWN	0.00434725	-1.34384	-1.7298	-2.05788	-2.27442
C037R110	UNKNOWN	0.005733	-1.89547	-2.00899	-3.01784	-2.28398
C093R139	Histone H2B	1.12178e-05	-1.19575	-1.69972	-1.96669	-2.32961		P21897
C029R144	CTD small phosphatase-like protein 2	1.36201e-05	-1.08931	-1.57433	-2.00447	-2.55016	8627575	Q54GB2
C226R144	CTD small phosphatase-like protein 2	1.15416e-05	-1.04526	-1.5453	-2.05386	-2.61019	8627575	Q54GB2
C050R052	UNKNOWN	0.00247647	-2.15201	-4.1976	-3.10134	-2.6954
C248R050	CTD small phosphatase-like protein 2	4.89017e-07	-1.05567	-1.52926	-1.97371	-2.72594	8627575	Q54GB2
C164R131	UNKNOWN	0.00221117	-1.48585	-3.18003	-2.18823	-2.80498
C161R045	Zinc metalloproteinase nas-15	1.78668e-05	-1.35483	-2.81766	-3.91182	-2.90569	180426	P55115
C174R154	Zinc metalloproteinase nas-15	0.000250413	-1.16831	-2.41663	-4.62703	-2.97973	180426	P55115
C217R144	CTD small phosphatase-like protein 2	5.5835e-06	-1.14784	-1.68149	-2.22607	-3.02331	8627575	Q54GB2
C186R148	UNKNOWN	0.00703389	-2.09608	-4.5595	-3.29635	-3.06948
C100R002	UNKNOWN	0.00331877	-1.59306	-3.18118	-2.61207	-3.09995
C158R006	UNKNOWN	0.00248347	-1.42699	-3.03844	-2.79201	-3.15801
C230R168	UNKNOWN	0.000575416	-1.91706	-3.33055	-3.06046	-3.18916
C255R035	UNKNOWN	0.000446989	-1.96951	-3.27073	-3.37101	-3.31262
C114R010	UNKNOWN	0.000805948	-2.18773	-3.54066	-3.10261	-3.35825
C014R099	UNKNOWN	0.000535338	-1.89275	-3.33023	-2.76147	-3.56646
C021R160	Tyrosine aminotransferase	1.29151e-06	-1.48232	-3.22727	-4.49685	-5.2354	234724	Q8QZR1
C152R062	Tyrosine aminotransferase	7.56423e-06	-1.43009	-3.65102	-4.71581	-5.73044	234724	Q8QZR1

## Sheet: ATL.main_popn
This list contains only genes without a significant interaction effect involving population (popn)
Spot ID	Description	Corrected p-value(emb_stat)	Fold change ([resistant] vs [sensitive])	GeneID	SwissProt Accession
C011R023	Peroxidasin homolog	2.43934e-27	177.158	7837	Q92626
C128R009	Peroxidasin homolog	3.7642e-28	141.751	7837	Q92626
C210R149	UNKNOWN	2.80411e-17	10.6314
C202R097	SapB, Saposin (B) Domains. Present in multiple copies in prosaposin and in pulmonary surfactant-associated protein B. In plant aspartic proteinases, a saposin domain is circularly permuted. This causes the prediction algorithm to predict two such domains, where only one is truly present.	4.24798e-19	9.66644
C093R121	Collagenase	1.1869e-15	9.44977		P08897
C083R096	Ovochymase-1	4.33582e-15	9.33941	341350	Q7RTY7
C093R120	UNKNOWN	1.10933e-24	9.24667
C062R096	SapB, Saposin (B) Domains. Present in multiple copies in prosaposin and in pulmonary surfactant-associated protein B. In plant aspartic proteinases, a saposin domain is circularly permuted. This causes the prediction algorithm to predict two such domains, where only one is truly present.	2.65113e-19	9.10783
C143R148	SapB, Saposin (B) Domains. Present in multiple copies in prosaposin and in pulmonary surfactant-associated protein B. In plant aspartic proteinases, a saposin domain is circularly permuted. This causes the prediction algorithm to predict two such domains, where only one is truly present.	4.32074e-19	9.09283
C199R168	SapB, Saposin (B) Domains. Present in multiple copies in prosaposin and in pulmonary surfactant-associated protein B. In plant aspartic proteinases, a saposin domain is circularly permuted. This causes the prediction algorithm to predict two such domains, where only one is truly present.	9.16651e-19	9.08242
C090R148	SapB, Saposin (B) Domains. Present in multiple copies in prosaposin and in pulmonary surfactant-associated protein B. In plant aspartic proteinases, a saposin domain is circularly permuted. This causes the prediction algorithm to predict two such domains, where only one is truly present.	2.89948e-19	9.02961
C253R018	SapB, Saposin (B) Domains. Present in multiple copies in prosaposin and in pulmonary surfactant-associated protein B. In plant aspartic proteinases, a saposin domain is circularly permuted. This causes the prediction algorithm to predict two such domains, where only one is truly present.	2.22538e-18	8.7434
C181R014	SapB, Saposin (B) Domains. Present in multiple copies in prosaposin and in pulmonary surfactant-associated protein B. In plant aspartic proteinases, a saposin domain is circularly permuted. This causes the prediction algorithm to predict two such domains, where only one is truly present.	2.98594e-17	8.65317
C042R088	Trypsin-1	1.33782e-14	8.53121		P00765
C214R118	SapB, Saposin (B) Domains. Present in multiple copies in prosaposin and in pulmonary surfactant-associated protein B. In plant aspartic proteinases, a saposin domain is circularly permuted. This causes the prediction algorithm to predict two such domains, where only one is truly present.	3.84979e-18	8.45765
C213R117	UNKNOWN	3.81915e-16	8.27133
C163R121	Npc2_like, Niemann-Pick type C2 (Npc2) is a lysosomal protein in which a mutation in the gene causes a rare form of Niemann-Pick type C disease, an autosomal recessive lipid storage disorder characterized by accumulation of low-density lipoprotein-derived cholesterol in lysosomes. Although Npc2 is known to bind cholesterol, the function of this protein is unknown. These proteins belong to the ML …	4.64022e-13	8.08922
C024R123	UNKNOWN	6.61908e-18	8.08195
C044R050	SapB, Saposin (B) Domains. Present in multiple copies in prosaposin and in pulmonary surfactant-associated protein B. In plant aspartic proteinases, a saposin domain is circularly permuted. This causes the prediction algorithm to predict two such domains, where only one is truly present.	4.9204e-19	8.01618
C218R127	Collagenase	1.85577e-15	7.87036		P08897
C160R112	UNKNOWN	1.8836e-15	7.74366
C217R089	UNKNOWN	3.37548e-16	7.48182
C031R090	SapB, Saposin (B) Domains. Present in multiple copies in prosaposin and in pulmonary surfactant-associated protein B. In plant aspartic proteinases, a saposin domain is circularly permuted. This causes the prediction algorithm to predict two such domains, where only one is truly present.	1.25475e-17	7.36963
C100R117	Ovochymase-1	1.12308e-14	7.35903	341350	Q7RTY7
C110R032	UNKNOWN	2.28453e-16	7.21947
C089R127	Phospholipid hydroperoxide glutathione peroxidase, mitochondrial	3.08112e-17	7.18167	286809	Q9N2J2
C075R145	UNKNOWN	5.88864e-21	7.17818
C148R010	UNKNOWN	7.20448e-16	7.16603
C009R120	Cathepsin D	2.24983e-12	6.9753		O93428
C052R101	SapB, Saposin (B) Domains. Present in multiple copies in prosaposin and in pulmonary surfactant-associated protein B. In plant aspartic proteinases, a saposin domain is circularly permuted. This causes the prediction algorithm to predict two such domains, where only one is truly present.	9.33555e-17	6.9384
C115R100	Trypsin-1	1.5458e-13	6.92156		P00765
C124R065	UNKNOWN	1.39758e-15	6.73856
C133R138	UNKNOWN	6.75502e-10	6.58782
C194R080	Putative glutaminase DH11.1	2.1422e-14	6.56081	174282	Q19013
C179R019	UNKNOWN	2.36714e-19	6.55164
C205R034	Carboxypeptidase B	1.00956e-13	6.54039		P04069
C124R013	Trypsin-1	6.84855e-16	6.4406		P00765
C182R154	Carboxypeptidase B	2.30114e-13	6.41953		P04069
C149R081	Trypsin-1	1.8204e-14	6.40696		P00765
C244R081	Trypsin-1	3.65753e-16	6.35205		P00765
C177R006	UNKNOWN	1.26067e-15	6.2735
C064R069	UNKNOWN	1.44121e-15	6.08478
C152R115	Trypsin-1	9.29518e-15	6.03752		P00765
C219R011	SapB, Saposin (B) Domains. Present in multiple copies in prosaposin and in pulmonary surfactant-associated protein B. In plant aspartic proteinases, a saposin domain is circularly permuted. This causes the prediction algorithm to predict two such domains, where only one is truly present.	2.84175e-17	6.02791
C090R100	SapB, Saposin (B) Domains. Present in multiple copies in prosaposin and in pulmonary surfactant-associated protein B. In plant aspartic proteinases, a saposin domain is circularly permuted. This causes the prediction algorithm to predict two such domains, where only one is truly present.	2.6238e-16	5.95981
C168R106	Anionic trypsin-2	2.90122e-16	5.92025	25052	P00763
C200R095	Npc2_like, Niemann-Pick type C2 (Npc2) is a lysosomal protein in which a mutation in the gene causes a rare form of Niemann-Pick type C disease, an autosomal recessive lipid storage disorder characterized by accumulation of low-density lipoprotein-derived cholesterol in lysosomes. Although Npc2 is known to bind cholesterol, the function of this protein is unknown. These proteins belong to the ML …	3.80478e-14	5.89334
C065R065	Chymotrypsin BI	1.27072e-14	5.8653		Q00871
C053R106	SapB, Saposin (B) Domains. Present in multiple copies in prosaposin and in pulmonary surfactant-associated protein B. In plant aspartic proteinases, a saposin domain is circularly permuted. This causes the prediction algorithm to predict two such domains, where only one is truly present.	4.02925e-17	5.76851
C151R013	SapB, Saposin (B) Domains. Present in multiple copies in prosaposin and in pulmonary surfactant-associated protein B. In plant aspartic proteinases, a saposin domain is circularly permuted. This causes the prediction algorithm to predict two such domains, where only one is truly present.	5.67707e-15	5.73303
C176R163	Cathepsin D	7.35555e-14	5.71411		O93428
C172R033	Trypsin-1	1.07766e-15	5.6403		P00765
C157R001	UNKNOWN	6.76898e-12	5.62445
C171R048	UNKNOWN	7.80431e-12	5.55885
C051R034	SapB, Saposin (B) Domains. Present in multiple copies in prosaposin and in pulmonary surfactant-associated protein B. In plant aspartic proteinases, a saposin domain is circularly permuted. This causes the prediction algorithm to predict two such domains, where only one is truly present.	2.11837e-16	5.55083
C005R080	Anionic trypsin-2	2.62909e-16	5.47413	25052	P00763
C202R075	Trypsin-1	9.21415e-14	5.45775		P00765
C015R157	Trypsin-1	3.93633e-16	5.44579		P00765
C014R047	SapB, Saposin (B) Domains. Present in multiple copies in prosaposin and in pulmonary surfactant-associated protein B. In plant aspartic proteinases, a saposin domain is circularly permuted. This causes the prediction algorithm to predict two such domains, where only one is truly present.	4.66733e-16	5.44226
C039R132	Trypsin-1	1.7354e-15	5.27637		P00765
C144R144	Hypodermin-B	2.64496e-14	5.24445		P35588
C022R163	Trypsin-1	7.65787e-16	5.169		P00765
C039R001	Chymotrypsin BI	5.94855e-12	5.14979		Q00871
C134R124	SapB, Saposin (B) Domains. Present in multiple copies in prosaposin and in pulmonary surfactant-associated protein B. In plant aspartic proteinases, a saposin domain is circularly permuted. This causes the prediction algorithm to predict two such domains, where only one is truly present.	6.59981e-16	5.14126
C025R065	Trypsin-1	8.30898e-13	5.0786		P00765
C162R144	Abhydrolase domain-containing protein 10, mitochondrial	1.40674e-12	5.01862	100171612	Q5REX5
C013R043	UNKNOWN	4.62039e-09	4.98524
C060R126	Trypsin-1	1.11688e-16	4.93665		P00765
C118R006	SapB, Saposin (B) Domains. Present in multiple copies in prosaposin and in pulmonary surfactant-associated protein B. In plant aspartic proteinases, a saposin domain is circularly permuted. This causes the prediction algorithm to predict two such domains, where only one is truly present.	1.73123e-14	4.89105
C255R102	Trypsin-1	1.80917e-15	4.75774		P00765
C041R024	Trypsin-1	1.55536e-15	4.71033		P00765
C245R054	SapB, Saposin (B) Domains. Present in multiple copies in prosaposin and in pulmonary surfactant-associated protein B. In plant aspartic proteinases, a saposin domain is circularly permuted. This causes the prediction algorithm to predict two such domains, where only one is truly present.	1.46375e-14	4.67917
C019R100	UNKNOWN	1.09376e-11	4.65516
C147R169	Zinc carboxypeptidase A 1	8.27775e-13	4.53991	4817137	Q29NC4
C171R022	Probable cysteine proteinase At3g43960	1.84579e-12	4.47779	823513	Q9LXW3
C213R138	Chymotrypsin BI	1.0491e-14	4.46039		Q00871
C209R042	UNKNOWN	8.68593e-11	4.45938
C023R144	Glutaminase liver isoform, mitochondrial	1.75817e-19	4.4379	192268	P28492
C255R047	Cathepsin L light chain	2.27705e-10	4.38943		Q26636
C232R140	Probable cysteine proteinase At3g43960	1.72281e-12	4.34302	823513	Q9LXW3
C050R072	UNKNOWN	0.000149569	4.27354
C207R131	Trypsin-1	8.53632e-15	4.25282		P00765
C209R154	UNKNOWN	4.44757e-13	4.24999
C047R072	UNKNOWN	5.18142e-14	4.22826
C138R064	UNKNOWN	1.18214e-11	4.18598
C071R066	SapB, Saposin (B) Domains. Present in multiple copies in prosaposin and in pulmonary surfactant-associated protein B. In plant aspartic proteinases, a saposin domain is circularly permuted. This causes the prediction algorithm to predict two such domains, where only one is truly present.	5.36422e-15	4.18131
C202R136	UNKNOWN	1.12589e-13	4.14758
C184R147	UNKNOWN	2.37235e-13	3.96754
C171R148	Zinc carboxypeptidase A 1	1.26848e-12	3.96722	4817137	Q29NC4
C093R082	UNKNOWN	1.94683e-10	3.95377
C080R027	Putative serine protease K12H4.7	1.73978e-13	3.94642	176136	P34528
C100R052	Epidermal retinol dehydrogenase 2	2.43418e-29	3.94025	195814	Q8N3Y7
C130R151	UNKNOWN	2.10573e-25	3.9383
C136R034	UNKNOWN	1.21434e-11	3.86638
C036R135	Putative serine protease K12H4.7	2.3086e-14	3.84978	176136	P34528
C012R041	Trypsin-1	1.89627e-14	3.84919		P00765
C107R059	UNKNOWN	2.01706e-11	3.83381
C213R156	Chymotrypsin BI	3.54943e-13	3.8325		Q00871
C164R116	Epidermal retinol dehydrogenase 2	2.47631e-23	3.81824	195814	Q8N3Y7
C222R013	Trypsin-2	3.21828e-12	3.77136	3291694	P35036
C237R130	UNKNOWN	2.56103e-11	3.76891
C139R047	Trypsin-1	8.48237e-14	3.76869		P00765
C018R041	UNKNOWN	6.60096e-08	3.7625
C255R106	Trypsin-2	2.70095e-12	3.66842	3291694	P35036
C020R036	Cathepsin L light chain	1.14706e-09	3.62633		Q26636
C064R014	UNKNOWN	2.51577e-10	3.58295
C215R061	UNKNOWN	7.19525e-27	3.53149
C230R031	UNKNOWN	1.76748e-25	3.47851
C086R158	Elongation of very long chain fatty acids protein AAEL008004	5.58459e-29	3.47064	5569887	Q1HRV8
C172R073	UNKNOWN	9.76071e-11	3.46383
C241R119	Elongation of very long chain fatty acids protein AAEL008004	1.74979e-29	3.34936	5569887	Q1HRV8
C102R046	Aspartic proteinase oryzasin-1	1.5375e-12	3.34455	4339639	Q42456
C198R095	UNKNOWN	6.44754e-11	3.33712
C040R061	UNKNOWN	1.74177e-07	3.30046
C236R018	UNKNOWN	2.51894e-09	3.25889
C172R018	Cytochrome P450 2J2	6.06567e-12	3.17651	1573	P51589
C031R084	UNKNOWN	3.71882e-08	3.16585
C248R103	UNKNOWN	3.48495e-13	3.13379
C064R103	MDN1, AAA ATPase containing von Willebrand factor type A (vWA) domain [General function prediction only].	3.11957e-09	3.10682
C081R104	UNKNOWN	4.74894e-09	3.09687
C109R104	UNKNOWN	2.88971e-11	3.09622
C098R152	UNKNOWN	5.44705e-09	3.08556
C093R105	UNKNOWN	5.60591e-09	3.06603
C008R053	UNKNOWN	7.44316e-10	3.05302
C266R129	Trypsin-1	5.53665e-11	2.96911		P00765
C142R048	UNKNOWN	1.78437e-13	2.96156
C001R076	UNKNOWN	1.29355e-09	2.9608
C013R051	UNKNOWN	4.80592e-09	2.92835
C250R108	UNKNOWN	5.04023e-13	2.83688
C176R083	MDN1, AAA ATPase containing von Willebrand factor type A (vWA) domain [General function prediction only].	2.13996e-11	2.80717
C091R068	Phospholipase A2 isozymes PA3A/PA3B/PA5	4.70952e-14	2.79821		P16354
C194R112	Candida_ALS, Candida agglutinin-like protein (ALS). This family consists of several agglutinin-like proteins from different Candida species. ALS genes of Candida albicans encode a family of cell-surface glycoproteins with a three-domain structure. Each Als protein has a relatively conserved N-terminal domain, a central domain consisting of a tandemly repeated motif, and a serine-threonine-rich C-…	8.93927e-11	2.76789
C254R092	UNKNOWN	7.69614e-11	2.76745
C125R065	Candida_ALS, Candida agglutinin-like protein (ALS). This family consists of several agglutinin-like proteins from different Candida species. ALS genes of Candida albicans encode a family of cell-surface glycoproteins with a three-domain structure. Each Als protein has a relatively conserved N-terminal domain, a central domain consisting of a tandemly repeated motif, and a serine-threonine-rich C-…	1.77602e-10	2.73259
C248R018	UNKNOWN	1.06695e-06	2.69055
C060R061	UNKNOWN	3.10711e-13	2.68608
C200R072	UNKNOWN	8.99961e-13	2.5808
C025R092	L-amino-acid oxidase	1.69725e-10	2.57122		Q4JHE3
C257R154	Mucin, Mucin-like glycoprotein. This family of trypanosomal proteins resemble vertebrate mucins. The protein consists of three regions. The N and C terminii are conserved between all members of the family, whereas the central region is not well conserved and contains a large number of threonine residues which can be glycosylated. Indirect evidence suggested that these genes might encode the core …	6.75048e-10	2.56626
C177R080	UNKNOWN	1.45849e-10	2.54962
C115R164	UNKNOWN	8.67923e-14	2.54144
C094R159	Probable ATP-dependent RNA helicase DDX5	1.14721e-20	2.49397	100173977	Q5R4I9
C223R006	Candida_ALS, Candida agglutinin-like protein (ALS). This family consists of several agglutinin-like proteins from different Candida species. ALS genes of Candida albicans encode a family of cell-surface glycoproteins with a three-domain structure. Each Als protein has a relatively conserved N-terminal domain, a central domain consisting of a tandemly repeated motif, and a serine-threonine-rich C-…	5.84864e-10	2.45131
C219R062	Mucin, Mucin-like glycoprotein. This family of trypanosomal proteins resemble vertebrate mucins. The protein consists of three regions. The N and C terminii are conserved between all members of the family, whereas the central region is not well conserved and contains a large number of threonine residues which can be glycosylated. Indirect evidence suggested that these genes might encode the core …	4.30566e-09	2.43185
C104R067	Mucin, Mucin-like glycoprotein. This family of trypanosomal proteins resemble vertebrate mucins. The protein consists of three regions. The N and C terminii are conserved between all members of the family, whereas the central region is not well conserved and contains a large number of threonine residues which can be glycosylated. Indirect evidence suggested that these genes might encode the core …	1.41997e-09	2.41566
C112R015	UNKNOWN	1.62367e-06	2.41361
C061R002	UNKNOWN	1.45754e-11	2.35914
C254R139	Probable ATP-dependent RNA helicase DDX5	9.00477e-18	2.35636	100173977	Q5R4I9
C008R112	L-amino-acid oxidase	7.01236e-12	2.34923		P81382
C116R143	Transketolase-like protein 2	2.78982e-16	2.33045	74419	Q9D4D4
C109R070	Fasciclin, Fasciclin domain. This extracellular domain is found repeated four times in grasshopper fasciclin I as well as in proteins from mammals, sea urchins, plants, yeast and bacteria.	0.000222887	2.31056
C171R056	Low choriolytic enzyme	1.98864e-05	2.3073	100049451	P31579
C135R101	Putative ferric-chelate reductase 1 homolog	1.90505e-14	2.2969	36768	Q8MSU3
C084R012	UNKNOWN	1.86746e-09	2.2462
C138R121	Glutathione peroxidase 2	9.21487e-14	2.24492		Q4AEI0
C226R036	Putative ferric-chelate reductase 1 homolog	5.02238e-14	2.21155	36768	Q8MSU3
C253R082	UNKNOWN	4.48609e-06	2.20891
C147R131	DnaJ protein homolog 1	1.09352e-09	2.19457	38643	Q24133
C244R028	Transketolase-like protein 2	1.22626e-14	2.16157	74419	Q9D4D4
C264R076	PI-PLC X domain-containing protein 3	2.3732e-12	2.16096	239318	Q8BLJ3
C103R083	UNKNOWN	0.00888891	2.15506
C137R121	Contactin-associated protein-like 2	7.6417e-12	2.14002	100174321	Q5RD64
C040R138	UNKNOWN	1.61755e-15	2.1372
C242R116	PI-PLC X domain-containing protein 3	2.14909e-10	2.13676	239318	Q8BLJ3
C166R073	Glutathione peroxidase 2	1.01283e-12	2.12865		Q4AEI0
C087R114	ChtBD2, Chitin-binding domain type 2.	1.69404e-17	2.11578
C101R047	UNKNOWN	3.12812e-11	2.11467
C217R002	UNKNOWN	1.35387e-14	2.10481
C038R140	Hemicentin-1	0.000466858	2.10399	83872	Q96RW7
C134R049	UNKNOWN	3.08286e-10	2.0942
C263R043	UNKNOWN	1.24303e-12	2.09272
C077R081	Low-density lipoprotein receptor-related protein 2	3.9333e-06	2.09265	4036	P98164
C127R144	UNKNOWN	3.3005e-07	2.08805
C155R153	Glutathione peroxidase 2	3.32364e-13	2.08568		Q4AEI0
C141R141	UNKNOWN	4.52309e-05	2.08296
C086R146	Protein N-terminal glutamine amidohydrolase	5.63517e-21	2.07579	1275093	Q7Q968
C175R122	Putative uncharacterized protein DDB_G0282133	2.13412e-12	2.07577	8623414	Q54SZ6
C109R045	Glutathione peroxidase 2	7.87703e-12	2.07077		Q4AEI0
C132R126	DnaJ protein homolog 1	5.31641e-09	2.0652	38643	Q24133
C050R052	UNKNOWN	0.000695637	2.05299
C037R051	UNKNOWN	6.19117e-17	2.04828
C093R015	Contactin-associated protein-like 2	4.89139e-11	2.04263	100174321	Q5RD64
C120R083	Ubiquitin sp|P63051.1|UBIQ_FELCA RecName: Full=Ubiquitin sp|Q865C5.2|UBIQ_CAMDR RecName: Full=Ubiquitin sp|Q867C2.2|UBIQ_GORGO RecName: Full=Ubiquitin sp|Q867C3.2|UBIQ_PANTR RecName: Full=Ubiquitin sp|Q867C4.2|UBIQ_PONPY RecName: Full=Ubiquitin sp|Q8MKD1.2|UBIQ_HORSE RecName: Full=Ubiquitin sp|P62974.1|UBIQ_PIG RecName: Full=Ubiquitin sp|P62989.1|UBIQ_RAT RecName: Full=Ubiquitin sp|P62972.1|UBIQ_…	5.51386e-10	2.03657	403722; 612529	P63049
C209R117	UNKNOWN	5.27483e-13	2.03468
C142R141	UNKNOWN	1.60428e-06	2.03336
C257R142	UNKNOWN	0.00674146	2.02896
C014R050	Fructose-2,6-bisphosphatase	3.1771e-07	2.0137	287019	P26285
C135R168	UNKNOWN	2.1977e-08	2.00908
C208R066	UNKNOWN	5.66509e-09	2.00794
C225R044	UNKNOWN	0.00282242	1.9955
C141R068	GRP, Glycine rich protein family. This family of proteins includes several glycine rich proteins as well as two nodulins 16 and 24. The family also contains proteins that are induced in response to various stresses.	7.11517e-06	1.98226
C090R091	UNKNOWN	7.25581e-18	1.97472
C032R006	Cell division cycle protein 20 homolog	8.60186e-13	1.97421	991	Q12834
C097R062	UNKNOWN	3.25082e-14	1.96712
C135R017	UNKNOWN	0.00673353	1.96531
C041R038	UNKNOWN	5.28016e-06	1.95871
C131R103	Putative sodium-dependent multivitamin transporter	1.37545e-13	1.95325	326229	P83740
C090R039	GRP, Glycine rich protein family. This family of proteins includes several glycine rich proteins as well as two nodulins 16 and 24. The family also contains proteins that are induced in response to various stresses.	9.7744e-06	1.95076
C226R106	Histone H2B	1.43876e-08	1.94291		P21897
C060R041	UNKNOWN	3.10839e-20	1.93245
C027R060	UNKNOWN	1.28887e-13	1.92821
C096R034	Adenylate cyclase type 4	2.33653e-16	1.9249	104110	Q91WF3
C171R103	Probable ATP-dependent RNA helicase DDX4	3.96507e-24	1.92151	431672	Q6GWX0
C071R086	Chorion peroxidase heavy chain	1.47585e-08	1.91529	42131	Q9VEG6
C218R160	Adenylate cyclase type 4	3.53885e-13	1.91464	104110	Q91WF3
C193R170	UNKNOWN	2.04387e-14	1.91139
C053R081	PAS domain-containing serine/threonine-protein kinase	1.08759e-08	1.91092	23178	Q96RG2
C086R124	UNKNOWN	2.19124e-14	1.91021
C192R164	UNKNOWN	1.18633e-05	1.90563
C057R020	Protein rhomboid	3.57744e-15	1.90316	38168	P20350
C059R028	Probable ATP-dependent RNA helicase DDX4	3.72812e-22	1.88696		Q4R5S7
C159R068	UNKNOWN	3.05244e-15	1.88604
C177R161	UNKNOWN	4.97499e-05	1.88377
C239R130	Chorion peroxidase heavy chain	2.66248e-08	1.88074	42131	Q9VEG6
C208R045	UNKNOWN	0.00127335	1.88007
C159R036	Ubiquitin sp|P63051.1|UBIQ_FELCA RecName: Full=Ubiquitin sp|Q865C5.2|UBIQ_CAMDR RecName: Full=Ubiquitin sp|Q867C2.2|UBIQ_GORGO RecName: Full=Ubiquitin sp|Q867C3.2|UBIQ_PANTR RecName: Full=Ubiquitin sp|Q867C4.2|UBIQ_PONPY RecName: Full=Ubiquitin sp|Q8MKD1.2|UBIQ_HORSE RecName: Full=Ubiquitin sp|P62974.1|UBIQ_PIG RecName: Full=Ubiquitin sp|P62989.1|UBIQ_RAT RecName: Full=Ubiquitin sp|P62972.1|UBIQ_…	3.07546e-15	1.87525	403722; 612529	P63049
C172R107	Low-density lipoprotein receptor-related protein 2	6.35191e-05	1.87459	4036	P98164
C242R038	Heat shock 70 kDa protein cognate 4	1.83573e-17	1.87444		Q9U639
C021R068	Heat shock 70 kDa protein cognate 4	2.50735e-19	1.86601		Q9U639
C088R052	UNKNOWN	1.44877e-12	1.86046
C002R027	UNKNOWN	1.64677e-18	1.85706
C121R100	UNKNOWN	8.00894e-10	1.85636
C175R166	2-acylglycerol O-acyltransferase 1	3.66703e-11	1.85552	407225	Q70VZ7
C016R017	Heat shock 70 kDa protein cognate 4	7.64347e-08	1.84876		Q9U639
C130R156	UNKNOWN	1.43438e-13	1.84834
C254R051	UNKNOWN	3.17791e-17	1.84768
C194R167	E3 ubiquitin-protein ligase CBL-B	1.28129e-14	1.84476	448509	Q6DFR2
C231R152	Fructose-1,6-bisphosphatase 1	6.79174e-13	1.84277	397038	P00636
C212R126	UNKNOWN	1.54343e-07	1.84163
C040R144	Heat shock 70 kDa protein cognate 4	8.72082e-08	1.84143		Q9U639
C021R036	L-amino-acid oxidase	0.00776335	1.83923		P81382
C160R019	UNKNOWN	8.06864e-10	1.83896
C202R041	Large neutral amino acids transporter small subunit 2	1.32474e-16	1.83735	100172820	Q5RAE3
C174R043	Maltase 1	4.99684e-20	1.83411		O16098
C089R158	Probable ATP-dependent RNA helicase DDX4	2.72735e-18	1.83408		Q4R5S7
C061R049	Cell division cycle protein 20 homolog	4.1477e-15	1.83199	991	Q12834
C198R135	UNKNOWN	4.48531e-05	1.82311
C017R022	Large neutral amino acids transporter small subunit 2	1.63248e-17	1.82109	100172820	Q5RAE3
C189R062	UNKNOWN	0.000820311	1.81201
C181R040	Tcp11, T-complex protein 11. This family consists of several eukaryotic T-complex protein 11 (Tcp11) related sequences. Tcp11 is only expressed in fertile adult mammalian testes and is thought to be important in sperm function and fertility. The family also contains the yeast Sok1 protein which is known to suppress cyclic AMP-dependent protein kinase mutants.	5.13668e-12	1.80616
C019R016	Heat shock 70 kDa protein cognate 4	4.09029e-15	1.79914		Q9U639
C018R048	UNKNOWN	1.24672e-13	1.79631
C062R091	Phospholipid hydroperoxide glutathione peroxidase, mitochondrial	3.57671e-18	1.78676		Q32QL6
C031R076	Heat shock 70 kDa protein cognate 4	2.19153e-13	1.78615		Q9U639
C075R097	UNKNOWN	7.04563e-07	1.7861
C048R047	Translocator protein	3.02438e-17	1.76829	12257	P50637
C187R138	PAS domain-containing serine/threonine-protein kinase	1.75196e-08	1.76636	23178	Q96RG2
C001R138	Cellular retinoic acid-binding protein 2	1.24538e-14	1.76604	493998	Q5PXY7
C189R049	UNKNOWN	1.11768e-07	1.7654
C087R087	Heat shock 70 kDa protein cognate 4	3.30201e-17	1.76524		Q9U639
C199R088	UNKNOWN	3.98803e-09	1.76507
C016R078	Translocator protein	7.04287e-17	1.7636	12257	P50637
C144R001	Coagulation factor IXa heavy chain	2.97869e-08	1.7624		P00741
C168R143	T-complex protein 11-like protein 1	5.25591e-12	1.76223	55346	Q9NUJ3
C120R116	Probable ATP-dependent RNA helicase DDX4	2.12097e-18	1.76169		Q4R5S7
C060R112	UNKNOWN	5.42643e-14	1.7614
C028R046	E1_DerP2_DerF2, ML domain. ML domain - MD-2-related lipid recognition domain. This family consists of proteins from plants, animals and fungi, including dust mite allergen Der P 2. It has been implicate in lipid recognition, particularly in the recognition of pathogen related products. A mutation in Npc2 causes a rare form of Niemann-Pick type C2 disease.	0.00254219	1.7595
C127R160	Fructose-1,6-bisphosphatase 1	1.38156e-12	1.75783	397038	P00636
C260R034	Putative sodium-dependent multivitamin transporter	8.23443e-13	1.75644	326229	P83740
C210R053	Heat shock 70 kDa protein cognate 4	8.16561e-16	1.75513		Q9U639
C158R116	UNKNOWN	0.00478711	1.75458
C204R013	CLECT, C-type lectin (CTL) or carbohydrate-recognition domain (CRD). Many of these domains function as calcium-dependent carbohydrate binding modules.	1.764e-09	1.75227
C231R060	UNKNOWN	2.74161e-12	1.75088
C080R057	UNKNOWN	7.71599e-15	1.74462
C220R057	Fructose-2,6-bisphosphatase	2.6077e-05	1.74353	287019	P26285
C188R054	UNKNOWN	7.77764e-10	1.7432
C080R056	UNKNOWN	6.27886e-13	1.73482
C157R167	Tcp11, T-complex protein 11. This family consists of several eukaryotic T-complex protein 11 (Tcp11) related sequences. Tcp11 is only expressed in fertile adult mammalian testes and is thought to be important in sperm function and fertility. The family also contains the yeast Sok1 protein which is known to suppress cyclic AMP-dependent protein kinase mutants.	5.08809e-12	1.73339
C261R109	UV radiation resistance-associated gene protein	2.8628e-20	1.73244	7405	Q9P2Y5
C054R142	UNKNOWN	3.4589e-08	1.73124
C148R016	Cellular retinoic acid-binding protein 2	1.46435e-14	1.73071	493998	Q5PXY7
C200R122	Maltase 1	1.26324e-21	1.72815		O16098
C204R026	Zinc transporter ZIP1	2.10271e-07	1.72786	321324	P59889
C030R018	Ubiquitin sp|P63051.1|UBIQ_FELCA RecName: Full=Ubiquitin sp|Q865C5.2|UBIQ_CAMDR RecName: Full=Ubiquitin sp|Q867C2.2|UBIQ_GORGO RecName: Full=Ubiquitin sp|Q867C3.2|UBIQ_PANTR RecName: Full=Ubiquitin sp|Q867C4.2|UBIQ_PONPY RecName: Full=Ubiquitin sp|Q8MKD1.2|UBIQ_HORSE RecName: Full=Ubiquitin sp|P62974.1|UBIQ_PIG RecName: Full=Ubiquitin sp|P62989.1|UBIQ_RAT RecName: Full=Ubiquitin sp|P62972.1|UBIQ_…	1.56204e-12	1.72584	403722; 612529	P63049
C038R002	Saposin-D	1.51749e-15	1.72544		P07602
C257R150	UNKNOWN	2.99728e-05	1.7246
C054R007	T-complex protein 11-like protein 1	3.93313e-10	1.71998	55346	Q9NUJ3
C084R042	Lachesin	4.29908e-10	1.71849		Q26474
C147R052	Xaa-Pro aminopeptidase 1	4.39585e-05	1.71594	8627683	Q54G06
C145R112	Heat shock 70 kDa protein cognate 4	2.38318e-14	1.71022		Q9U639
C197R086	Uncharacterized protein sll1735	0.00355472	1.70819	954055	P73392
C110R065	Lysosomal alpha-mannosidase	1.83573e-12	1.70752		Q60HE9
C180R090	UNKNOWN	4.07629e-09	1.707
C128R064	Protein DJ-1	5.52853e-16	1.7059	511268	Q5E946
C219R057	Heat shock 70 kDa protein cognate 4	1.07301e-12	1.69574		Q9U639
C160R072	UNKNOWN	1.46517e-13	1.69131
C084R110	Lysosomal alpha-mannosidase E peptide	3.2294e-09	1.68668	282272	Q29451
C256R051	Neutral and basic amino acid transport protein rBAT	5.08661e-11	1.68609	29484	Q64319
C127R110	Maltase 1	1.1827e-14	1.68283		O16098
C184R006	UNKNOWN	4.07227e-06	1.68146
C072R026	F-box/LRR-repeat protein 5	2.10293e-10	1.67919	496483	Q5XGI3
C197R110	UNKNOWN	3.66601e-05	1.67727
C199R157	UNKNOWN	5.85783e-08	1.67695
C059R100	UNKNOWN	1.01959e-10	1.67266
C099R051	Transmembrane protein 120 homolog	9.18299e-18	1.66804	31270	Q9U1M2
C040R026	UNKNOWN	0.00652453	1.66787
C227R142	UNKNOWN	1.96914e-18	1.66752
C022R084	Etoposide-induced protein 2.4 homolog	4.84315e-13	1.66659	300514	Q4KM77
C110R015	UNKNOWN	2.67911e-08	1.66451
C176R170	UNKNOWN	5.70823e-10	1.66443
C226R140	3-hydroxyanthranilate 3,4-dioxygenase	3.04892e-16	1.66185	56823	P46953
C165R092	CBM21 domain-containing protein CG9619	3.12991e-07	1.65646	40102	Q9VVY3
C148R059	Estradiol 17-beta-dehydrogenase 12	7.82021e-12	1.65134	549988	Q28IU1
C133R050	Eye-specific diacylglycerol kinase	1.51191e-13	1.65075	31826	Q09103
C181R055	Estradiol 17-beta-dehydrogenase 12-A	6.87998e-11	1.65064	495218	Q5XG41
C104R059	DNA-binding protein HEXBP	1.02187e-15	1.64975		Q04832
C043R022	SERTA domain-containing protein 4	7.2153e-08	1.64906	214791	A7DTG3
C108R109	Eye-specific diacylglycerol kinase	3.05119e-16	1.6472	31826	Q09103
C049R047	UNKNOWN	0.000402285	1.64221
C152R135	Sugar transporter ERD6-like 6	2.5477e-09	1.64106	843859	Q9FRL3
C109R113	Lachesin	2.57178e-09	1.63967		Q26474
C173R101	Xaa-Pro aminopeptidase 1	0.000121345	1.63574	8627683	Q54G06
C152R091	UNKNOWN	1.00185e-11	1.63408
C104R034	Phospholipid hydroperoxide glutathione peroxidase, mitochondrial	3.04874e-18	1.63361		Q32QL6
C152R160	UTP--glucose-1-phosphate uridylyltransferase	1.58788e-10	1.6336	7360	Q16851
C023R094	Kynurenine 3-monooxygenase	9.64868e-07	1.63335	1276617	Q7Q6A7
C030R149	Probable ATP-dependent RNA helicase DDX4	5.34322e-17	1.6331		Q4R5S7
C189R069	UNKNOWN	3.97381e-11	1.63293
C164R153	Ras-related protein Rab-39B	2.30946e-10	1.63184	116442	Q96DA2
C239R156	Probable ATP-dependent RNA helicase DDX4	1.06551e-08	1.63119	431672	Q6GWX0
C181R111	Lysophospholipid acyltransferase 5	7.59883e-10	1.63094	14792	Q91V01
C221R069	Saposin-D	4.89847e-12	1.63004		P07602
C023R164	Probable ATP-dependent RNA helicase DDX4	4.82382e-14	1.62914		Q4R5S7
C237R031	Long-chain-fatty-acid--CoA ligase 4	3.60247e-12	1.62906	2182	O60488
C130R055	Protein DJ-1	1.5635e-12	1.62669	511268	Q5E946
C233R094	1-acyl-sn-glycerol-3-phosphate acyltransferase delta	7.73291e-15	1.62549	56895	Q9NRZ5
C154R067	Serine palmitoyltransferase 2	2.23924e-11	1.62432	20773	P97363
C207R118	Uncharacterized protein sll1735	0.00583598	1.62239	954055	P73392
C053R087	Speckle-type POZ protein B	1.34696e-06	1.62195	779391	Q0IHH9
C201R014	Xaa-Pro aminopeptidase 1	0.000349185	1.62193	8627683	Q54G06
C022R101	Speckle-type POZ protein B	4.6352e-06	1.62151	779391	Q0IHH9
C166R162	Cytosolic purine 5-nucleotidase	8.25289e-12	1.62028	76952	Q3V1L4
C100R090	3-hydroxyanthranilate 3,4-dioxygenase	2.27337e-13	1.61801	56823	P46953
C206R042	Copine-8	8.19019e-08	1.61745	144402	Q86YQ8
C011R129	UNKNOWN	2.26975e-11	1.61716
C155R045	Heat shock 70 kDa protein cognate 4	1.6007e-15	1.61667		Q9U639
C151R060	UNKNOWN	0.000520818	1.61658
C162R053	Protein TAPT1 homolog	1.17572e-11	1.61545	42165	Q9VED0
C180R110	UNKNOWN	7.65905e-12	1.61468
C026R005	Neutral and basic amino acid transport protein rBAT	7.63765e-11	1.61412	29484	Q64319
C162R123	CLECT, C-type lectin (CTL) or carbohydrate-recognition domain (CRD). Many of these domains function as calcium-dependent carbohydrate binding modules.	2.46803e-06	1.6129
C193R037	Serpin B8	8.48327e-06	1.61132	5271	P50452
C164R112	Mediator of DNA damage checkpoint protein 1	9.31411e-08	1.60866	240087	Q5PSV9
C046R163	Transmembrane protein 19	5.40142e-10	1.60586	55266	Q96HH6
C187R025	Membrane magnesium transporter 1-B	7.66791e-19	1.60513	779315	Q05AU4
C054R083	Glutaredoxin-related protein 5	7.02118e-10	1.60434	51218	Q86SX6
C178R166	UNKNOWN	1.36667e-08	1.60227
C191R042	Zinc finger protein 330 homolog	1.12893e-16	1.60041	43384	Q9VAU9
C222R096	Transmembrane protein 120 homolog	1.66756e-14	1.60019	31270	Q9U1M2
C173R104	UNKNOWN	9.53683e-15	1.59845
C198R115	UNKNOWN	0.00405685	1.59456
C224R018	UNKNOWN	1.97437e-09	1.59167
C191R076	DNA-directed RNA polymerases I, II, and III subunit RPABC4	1.4043e-11	1.59022	100046796; 17749	Q63871
C026R024	Venom allergen 5	5.88849e-07	1.58774		Q05108
C127R055	Cystathionine beta-synthase	7.54945e-08	1.58676		Q58H57
C026R095	UNKNOWN	1.48775e-08	1.58624
C148R125	Neur_chan_LBD, Neurotransmitter-gated ion-channel ligand binding domain. This family is the extracellular ligand binding domain of these ion channels. This domain forms a pentameric arrangement in the known structure.	0.00016819	1.58524
C176R044	X-box-binding protein 1	9.93271e-08	1.58355	289754	Q9R1S4
C124R075	Pancreatic lipase-related protein 2	0.00201317	1.5793	510772	A5PK46
C163R071	Sodium- and chloride-dependent GABA transporter 1	5.2866e-12	1.57845	6529	P30531
C248R099	UNKNOWN	1.05367e-09	1.57542
C221R030	Fructose-2,6-bisphosphatase	6.20488e-05	1.57436		O35552
C217R033	Serine palmitoyltransferase 2	2.43259e-07	1.57076	20773	P97363
C096R038	DNA-directed RNA polymerases I, II, and III subunit RPABC4	2.76271e-15	1.56929	100046796; 17749	Q63871
C094R107	Kynurenine 3-monooxygenase	8.73749e-06	1.5692	1276617	Q7Q6A7
C116R100	Lysophospholipid acyltransferase 5	1.42252e-12	1.56772	14792	Q91V01
C054R116	Maltase 1	1.61837e-07	1.56481		O16098
C115R166	Androgen-induced gene 1 protein	1.86238e-09	1.5641	51390	Q9NVV5
C165R024	UNKNOWN	0.00106636	1.56328
C199R161	Placental protein 11	2.32628e-13	1.56138	8909	P21128
C047R080	Zinc transporter ZIP1	8.9199e-05	1.5613	321324	P59889
C101R028	UTP--glucose-1-phosphate uridylyltransferase	8.22034e-09	1.5613	7360	Q16851
C156R161	Transaldolase	3.08235e-14	1.55972	21351	Q93092
C166R009	Membrane-associated progesterone receptor component 2	3.31293e-13	1.55893	10424	O15173
C160R005	UNKNOWN	2.03899e-07	1.55755
C236R111	Solute carrier family 35 member C2	1.92361e-18	1.55678	228875	Q8VCX2
C148R024	UNKNOWN	2.97545e-06	1.5545
C214R062	Placental protein 11	1.57104e-11	1.55412	8909	P21128
C147R157	F-box/LRR-repeat protein 5	6.94895e-17	1.55257	496483	Q5XGI3
C113R001	Maltase 1	2.02497e-18	1.5521		O16098
C101R045	Protein SDA1 homolog	1.91685e-07	1.55169	286746	Q6NV26
C177R107	RNA-binding protein 27	1.54548e-07	1.55044	54439	Q9P2N5
C176R062	Zinc finger protein 211	6.81832e-07	1.54905		Q13398
C048R015	Transmembrane protein 120 homolog	4.37306e-12	1.5478	31270	Q9U1M2
C202R068	UNKNOWN	0.00337598	1.54708
C163R015	DNA-directed RNA polymerases I, II, and III subunit RPABC4	1.13032e-15	1.54703	100046796; 17749	Q63871
C160R125	Very long-chain specific acyl-CoA dehydrogenase, mitochondrial	4.41606e-12	1.54678	37	P49748
C155R055	Transmembrane protein 164	5.36704e-26	1.5467	209497	Q6PHN7
C139R061	UNKNOWN	2.07281e-13	1.54664
C205R119	Placental protein 11	4.23105e-13	1.54631	8909	P21128
C062R080	UNKNOWN	1.7278e-14	1.54481
C251R158	Transmembrane protein 19	2.62204e-13	1.54413	55266	Q96HH6
C172R066	UNKNOWN	9.36514e-07	1.54337
C144R005	UNKNOWN	4.33038e-15	1.54326
C009R152	Zinc finger protein 330 homolog	8.80572e-11	1.54272	43384	Q9VAU9
C145R101	Alpha,alpha-trehalose-phosphate synthase [UDP-forming] A	7.63765e-11	1.54011	8626202	Q54K57
C164R083	UNKNOWN	1.05511e-11	1.53991
C229R019	Macrophage mannose receptor 1	4.56073e-06	1.53837	17533	Q61830
C051R008	UNKNOWN	2.66117e-07	1.53756
C022R010	UNKNOWN	0.000498287	1.53705
C133R034	Cathepsin Z	2.74987e-06	1.5348	1522	Q9UBR2
C083R139	WcaG, Nucleoside-diphosphate-sugar epimerases [Cell envelope biogenesis, outer membrane / Carbohydrate transport and metabolism].	0.00126538	1.53456
C053R066	UNKNOWN	2.18422e-06	1.53432
C058R106	Glycerophosphoryl diester phosphodiesterase	2.40431e-08	1.53402	946725	P09394
C112R158	Vesicle-fusing ATPase 1	5.60189e-14	1.53159	47091	P46461
C015R091	UNKNOWN	3.44083e-07	1.53094
C144R127	UNKNOWN	7.32222e-08	1.529
C136R128	H/ACA ribonucleoprotein complex non-core subunit NAF1	2.76119e-18	1.52862	35125	Q9VJ62
C003R091	UNKNOWN	2.918e-08	1.52859
C027R147	UNKNOWN	6.11756e-08	1.52732
C160R089	Protein MAK16 homolog A	1.16088e-15	1.5269	447074	Q66L33
C077R006	Antichymotrypsin-2	1.06343e-06	1.52645		P80034
C220R011	Solute carrier family 35 member C2	9.80663e-13	1.5261	228875	Q8VCX2
C185R036	UNKNOWN	2.37349e-08	1.52597
C182R088	DNA-directed RNA polymerase, mitochondrial	1.05406e-07	1.52375	216151	Q8BKF1
C056R006	Probable ATP-dependent RNA helicase DDX4	0.000529399	1.5233		Q4R5S7
C228R114	Protein kinase C iota type	6.97328e-13	1.52289	117507	Q90XF2
C265R032	Protein MAK16 homolog A	2.29716e-15	1.52185	447074	Q66L33
C051R119	Transaldolase	2.43382e-12	1.521	21351	Q93092
C161R141	UNKNOWN	5.01333e-11	1.52066
C125R017	Kelch domain-containing protein 4	3.09611e-12	1.51794	100172995	Q5R8W1
C100R042	UNKNOWN	1.56061e-05	1.51739
C153R059	Cytosolic purine 5-nucleotidase	1.65031e-11	1.51644	444729	Q6DKB0
C180R093	UNKNOWN	2.47679e-07	1.51534
C173R086	Protein kinase C iota type	1.71316e-09	1.51433	117507	Q90XF2
C127R149	DNA-directed RNA polymerases I, II, and III subunit RPABC4	1.88333e-12	1.51426	100046796; 17749	Q63871
C059R021	Glutathione synthetase, chloroplastic	9.92606e-05	1.51414	832797	P46416
C033R154	UNKNOWN	0.00945227	1.51385
C253R138	UNKNOWN	1.55846e-10	1.51326
C025R108	Placental protein 11	1.93432e-12	1.51312	8909	P21128
C047R138	UNKNOWN	9.60195e-11	1.51255
C246R097	Mitoferrin-1	9.84923e-10	1.51187	387000	Q287T7
C048R023	UNKNOWN	1.24881e-06	1.51174
C146R073	UNKNOWN	4.87752e-07	1.51165
C111R008	Conserved oligomeric Golgi complex subunit 8	4.36255e-08	1.51137	84342	Q96MW5
C173R024	Protein MAK16 homolog A	3.84618e-12	1.51068	447074	Q66L33
C051R044	X-box-binding protein 1	1.2059e-08	1.50795	289754	Q9R1S4
C028R078	UNKNOWN	9.84882e-08	1.50535
C047R029	Sugar phosphate exchanger 2	1.8973e-06	1.50507	56857	Q9WU81
C012R146	Transmembrane protein 9	1.30136e-08	1.5047	66241	Q9CR23
C200R108	UNKNOWN	0.000218746	1.50401
C240R146	UNKNOWN	6.01738e-10	1.50242
C231R008	Tetraspannin, Tetraspanin family.	5.62768e-10	1.50195
C072R148	Sodium- and chloride-dependent GABA transporter 1	1.74583e-09	1.50096	6529	P30531
C137R009	Transmembrane GTPase Marf	7.75622e-07	1.50049	31581	Q7YU24
C036R043	Endothelial zinc finger protein induced by tumor necrosis factor alpha	3.4765e-07	1.50023	58491	Q9NQZ8
C032R060	Aldehyde dehydrogenase X, mitochondrial	3.45127e-08	-1.50003	219	P30837
C138R150	Prolyl-tRNA synthetase	5.50893e-09	-1.50063	42834	P28668
C245R113	UNKNOWN	0.000422351	-1.50095
C065R081	Troponin I	3.52265e-10	-1.50178		P05547
C108R018	Myosin heavy chain, muscle	4.14439e-08	-1.50188		P05661
C064R149	Calcium-transporting ATPase sarcoplasmic/endoplasmic reticulum type	0.000432605	-1.50224	49297	P22700
C048R136	Polyadenylate-binding protein	2.21291e-07	-1.50268	37070	P21187
C007R020	AIG2-like domain-containing protein 1-B	1.51731e-06	-1.50302	100038780	A3KNL6
C079R138	RNA polymerase II elongation factor ELL	2.84065e-06	-1.50371		O08856
C159R083	Heat shock protein homolog	4.93891e-17	-1.50455		Q07160
C035R066	Collagen, Collagen triple helix repeat (20 copies). Members of this family belong to the collagen superfamily. Collagens are generally extracellular structural proteins involved in formation of connective tissue structure. The alignment contains 20 copies of the G-X-Y repeat that forms a triple helix. The first position of the repeat is glycine, the second and third positions can be any residue b…	2.18383e-09	-1.50666
C049R147	Calcineurin subunit B type 2	2.69364e-09	-1.5075	46456	Q24214
C047R011	UNKNOWN	0.0004545	-1.508
C101R065	Major vault protein	8.9549e-07	-1.50805	379630	Q6PF69
C173R149	Muscle M-line assembly protein unc-89	1.59303e-08	-1.50815		O01761
C052R162	C-factor	1.4636e-08	-1.50988		P21158
C108R137	UNKNOWN	7.81509e-10	-1.51011
C159R119	UNKNOWN	5.45853e-08	-1.51051
C242R153	Troponin I	8.45136e-11	-1.51077		P05547
C029R063	UNKNOWN	5.39692e-05	-1.51167
C208R069	Muscle LIM protein Mlp84B	1.8788e-07	-1.51177	40849	Q24400
C258R101	UNKNOWN	0.00199465	-1.51373
C252R054	Troponin I	7.01235e-09	-1.51406		P05547
C100R026	Spectrin beta chain	2.3834e-07	-1.51454	32746	Q00963
C219R008	RNA polymerase II elongation factor ELL	3.69742e-06	-1.51472		O08856
C135R003	T-complex protein 1 subunit zeta	3.75432e-09	-1.51497	100008688	O77622
C097R007	Calmodulin	5.39214e-06	-1.51555	445635	O02367
C139R045	UNKNOWN	0.00237745	-1.51598
C039R007	Omega-3 fatty acid desaturase, endoplasmic reticulum	7.0438e-10	-1.51607	817548	P48623
C176R050	UNKNOWN	5.97719e-11	-1.51708
C096R071	Polypeptide N-acetylgalactosaminyltransferase 13	1.50977e-08	-1.51712	114805	Q8IUC8
C029R097	Papilin	0.00625099	-1.51779	43872	Q868Z9
C096R035	UNKNOWN	6.09087e-06	-1.51817
C163R041	Myosin heavy chain, muscle	0.00041113	-1.51824		P05661
C247R075	Integrin beta-PS	8.00574e-07	-1.51827	44885	P11584
C104R117	UNKNOWN	7.50447e-11	-1.51965
C215R168	UNKNOWN	1.37881e-09	-1.5213
C119R131	AIG2-like domain-containing protein 1-B	1.40024e-07	-1.5246	100038780	A3KNL6
C101R109	UNKNOWN	6.42853e-08	-1.52487
C239R126	metazoan_ACD, Alpha-crystallin domain (ACD) of metazoan alpha-crystallin-type small(s) heat shock proteins (Hsps). sHsps are small stress induced proteins with monomeric masses between 12 -43 kDa, whose common feature is the Alpha-crystallin domain (ACD). sHsps are generally active as large oligomers consisting of multiple subunits, and are believed to be ATP-independent chaperones that prevent a…	2.26721e-07	-1.52547
C113R004	Myosin-3	4.46066e-05	-1.52577	8578694	Q60LV4
C263R044	UNKNOWN	7.17499e-11	-1.52655
C235R019	Dolichyl-diphosphooligosaccharide--protein glycosyltransferase subunit 1	6.9609e-11	-1.52915	397606	Q9GMB0
C135R011	Transitional endoplasmic reticulum ATPase	3.1732e-05	-1.53138	507345	Q3ZBT1
C152R131	Leukocyte receptor cluster member 8 homolog	2.18233e-07	-1.5327	232798	Q8CBY3
C054R024	Myosin light chain alkali	5.04522e-09	-1.53294		Q24756
C068R061	Probable N-acetylgalactosaminyltransferase 6	2.68861e-07	-1.53317	175558	O61394
C089R005	24-dehydrocholesterol reductase	0.00094855	-1.53363		Q60HC5
C199R151	RNA-binding protein squid	3.08399e-16	-1.53406	41666	Q08473
C012R104	Myosin heavy chain, muscle	7.95183e-10	-1.53435		P05661
C039R049	UNKNOWN	1.20629e-08	-1.53451
C243R145	UNKNOWN	0.000123463	-1.53464
C066R072	UNKNOWN	4.52189e-09	-1.53465
C229R137	Basement membrane-specific heparan sulfate proteoglycan core protein	6.02634e-07	-1.53711	15530	Q05793
C240R030	UNKNOWN	1.14888e-05	-1.53737
C081R082	UNKNOWN	3.74421e-05	-1.53794
C203R141	NR_LBD_F1, Ligand-binding domain of nuclear receptor family 1. Ligand-binding domain (LBD) of nuclear receptor (NR) family 1: This is one of the major subfamily of nuclear receptors, including thyroid receptor, retinoid acid receptor, ecdysone receptor, farnesoid X receptor, vitamin D receptor, and other related receptors. Nuclear receptors form a superfamily of ligand-activated transcription reg…	1.11062e-11	-1.53844
C236R108	Alanine--glyoxylate aminotransferase 2, mitochondrial	3.66157e-07	-1.53927	64902	Q9BYV1
C249R043	T-complex protein 1 subunit epsilon	1.54548e-07	-1.54029	22948	P48643
C240R059	Myosin heavy chain, muscle	0.000286789	-1.5405		P05661
C181R114	Myosin heavy chain, muscle	1.30061e-09	-1.54064		P05661
C241R134	UNKNOWN	3.50336e-06	-1.54075
C214R089	Xylulose kinase	1.11596e-08	-1.54101	515146	Q3SYZ6
C118R055	[Pyruvate dehydrogenase [lipoamide]] kinase, mitochondrial	3.57273e-11	-1.5418	35970	P91622
C204R001	Paramyosin	0.00116519	-1.543		Q9BMM8
C261R115	UNKNOWN	4.84021e-10	-1.54489
C059R143	Barrier-to-autointegration factor sp|Q5RBU9.1|BAF_PONAB RecName: Full=Barrier-to-autointegration factor	7.29294e-11	-1.54543	8815	O75531
C111R047	Myosin heavy chain, muscle	0.000415369	-1.54611		P05661
C132R136	Proteasome subunit alpha type-4	2.65087e-17	-1.54652	5685	P25789
C010R071	Popeye domain-containing protein 2	1.01508e-09	-1.54678	64091	Q9HBU9
C111R154	UNKNOWN	7.76176e-11	-1.54724
C150R132	Serine protease easter	0.000491731	-1.54732	41858	P13582
C070R081	Troponin I	0.000832664	-1.54842		P05547
C051R015	UNKNOWN	8.04799e-12	-1.55117
C014R015	UNKNOWN	8.11593e-10	-1.55241
C050R113	UNKNOWN	9.46673e-08	-1.5548
C087R150	GRP, Glycine rich protein family. This family of proteins includes several glycine rich proteins as well as two nodulins 16 and 24. The family also contains proteins that are induced in response to various stresses.	0.00811258	-1.55811
C176R061	Myosin heavy chain, muscle	2.00871e-09	-1.55954		P05661
C054R122	UNKNOWN	9.19638e-07	-1.56148
C215R081	Cw-hydrolase, Cell wall-associated hydrolase. Members of this family are confined largely to bacterial spp. Most members are annotated as being cell-wall-associated hydrolases but this could not be confirmed.	1.14777e-05	-1.56257
C227R089	UNKNOWN	5.89713e-09	-1.56309
C042R045	UNKNOWN	3.73493e-12	-1.56341
C189R108	Myosin heavy chain, muscle	1.71232e-09	-1.56635		P05661
C091R050	UNKNOWN	1.82617e-06	-1.56698
C116R166	Alanine--glyoxylate aminotransferase 2, mitochondrial	3.01692e-07	-1.56729	64902	Q9BYV1
C010R030	Putative leucine-rich repeat-containing protein DDB_G0290503	2.71033e-08	-1.56784	8627684	Q54G05
C221R058	Spectrin beta chain	1.26398e-07	-1.56865	32746	Q00963
C030R121	Myosin heavy chain, striated muscle	4.42333e-08	-1.57073		P24733
C085R164	UNKNOWN	9.87303e-08	-1.57093
C172R115	Spectrin beta chain	1.32555e-06	-1.57139	32746	Q00963
C155R064	Myosin heavy chain, muscle	2.594e-09	-1.57185		P05661
C092R140	Putative leucine-rich repeat-containing protein DDB_G0290503	0.000708407	-1.57322	8627684	Q54G05
C123R086	UNKNOWN	4.56886e-07	-1.57363
C072R016	Solute carrier family 22 member 6-B	2.91726e-08	-1.57529	447487	Q66J52
C186R024	UNKNOWN	0.0031361	-1.57591
C114R140	Long chain 3-hydroxyacyl-CoA dehydrogenase	1.0726e-09	-1.5778	3030	P40939
C056R167	GRP, Glycine rich protein family. This family of proteins includes several glycine rich proteins as well as two nodulins 16 and 24. The family also contains proteins that are induced in response to various stresses.	0.00599283	-1.57955
C052R104	Glutathione S-transferase 1, isoform D	0.000187523	-1.58023	1273988	Q93113
C104R103	Solute carrier family 12 member 3	6.61465e-09	-1.58133	6559	P55017
C133R139	Putative leucine-rich repeat-containing protein DDB_G0290503	3.90019e-08	-1.58205	8627684	Q54G05
C031R029	UNKNOWN	6.02836e-09	-1.58248
C121R129	UNKNOWN	0.00153181	-1.58288
C103R143	Putative leucine-rich repeat-containing protein DDB_G0290503	0.0004089	-1.58414	8627684	Q54G05
C152R075	UNKNOWN	0.000852778	-1.5844
C227R019	Troponin I	3.90695e-10	-1.58529		P05547
C108R124	UNKNOWN	5.99064e-09	-1.58568
C247R048	Papilin	0.00341573	-1.58819	43872	Q868Z9
C095R121	24-dehydrocholesterol reductase	0.000805541	-1.58825		Q60HC5
C154R051	Tubulin alpha-3 chain	5.05285e-11	-1.59139		P09642
C239R038	UNKNOWN	1.12335e-09	-1.5917
C251R153	UNKNOWN	0.00314595	-1.59263
C260R139	Phospholysine phosphohistidine inorganic pyrophosphate phosphatase	8.45136e-11	-1.59368	100073345; 572520	A5PLK2
C246R044	Collagen alpha-2(IV) chain	5.60897e-09	-1.59456	181708	P17140
C253R009	UNKNOWN	2.86309e-11	-1.59627
C129R064	Barrier-to-autointegration factor sp|Q5RBU9.1|BAF_PONAB RecName: Full=Barrier-to-autointegration factor	3.01763e-11	-1.59827	8815	O75531
C120R091	DNA ligase 1	0.000175967	-1.59836	8619554	Q869E1
C245R052	UNKNOWN	1.84875e-11	-1.5984
C030R041	Lysine-specific demethylase 3A	3.11414e-07	-1.59931	422917	Q5ZIX8
C131R033	Myosin heavy chain, muscle	1.03871e-08	-1.60144		P05661
C115R021	Spectrin alpha chain	2.72931e-09	-1.60268	38231	P13395
C093R129	Collagen alpha-2(IV) chain	5.76448e-09	-1.60597		P27393
C266R115	24-dehydrocholesterol reductase	0.00027877	-1.60646		Q60HC5
C242R152	UNKNOWN	1.44703e-07	-1.60707
C204R121	24-dehydrocholesterol reductase	0.000918764	-1.60814		Q60HC5
C018R144	UNKNOWN	2.5663e-07	-1.60827
C132R015	UNKNOWN	6.93757e-06	-1.61091
C063R068	Collagen alpha-2(IV) chain	2.74389e-09	-1.61235	181708	P17140
C009R081	RING finger protein 31	1.4737e-05	-1.61368	55072	Q96EP0
C018R057	UNKNOWN	2.26838e-08	-1.615
C021R071	UNKNOWN	6.20536e-08	-1.61569
C050R144	Transitional endoplasmic reticulum ATPase TER94	1.05942e-05	-1.61642	36040	Q7KN62
C116R147	UNKNOWN	4.73444e-10	-1.61739
C033R011	Tropomyosin	3.27969e-07	-1.61995		O61379
C126R050	UNKNOWN	3.53275e-08	-1.6209
C049R135	Paramyosin	0.00014054	-1.62274		Q9BMM8
C231R068	UNKNOWN	1.81799e-09	-1.62335
C141R118	UNKNOWN	8.27233e-08	-1.62455
C039R149	Spectrin beta chain	2.08873e-08	-1.62556	32746	Q00963
C105R091	UNKNOWN	2.05306e-05	-1.62579
C155R107	Structural maintenance of chromosomes protein 2	3.00949e-05	-1.62683	813987	Q8IED2
C157R062	UNKNOWN	1.02415e-10	-1.62898
C164R040	UNKNOWN	1.05917e-10	-1.62917
C071R108	Serine/threonine-protein kinase grp	2.01313e-13	-1.6295	34993	O61661
C087R119	Myosin heavy chain, muscle	1.02862e-08	-1.63463		P05661
C148R156	Integrin alpha-PS2 light chain	1.4032e-09	-1.63595	32661	P12080
C088R106	UNKNOWN	4.35989e-13	-1.63684
C106R106	UNKNOWN	0.000557915	-1.63738
C060R119	Reticulon-1	9.61912e-08	-1.63772	677736	A7MC64
C238R131	Myosin heavy chain, muscle	0.000159414	-1.63836		P05661
C209R060	Myosin-3	8.00449e-06	-1.63854	8578694	Q60LV4
C026R134	Troponin I	6.00295e-10	-1.63998		P05547
C065R010	UNKNOWN	3.88617e-11	-1.64115
C206R095	Protein bowel	9.31661e-13	-1.64121	33602	Q9VQU9
C248R066	UNKNOWN	0.00367917	-1.64226
C237R016	UNKNOWN	8.6637e-06	-1.64413
C161R139	Putative leucine-rich repeat-containing protein DDB_G0290503	1.06609e-09	-1.64519	8627684	Q54G05
C184R099	UNKNOWN	0.00156664	-1.64531
C021R034	UNKNOWN	0.000600027	-1.64566
C248R156	RING finger protein nhl-1	3.07924e-13	-1.64605	176295	Q03601
C021R094	Myosin heavy chain, muscle	2.83031e-05	-1.64695		P05661
C086R019	Myosin heavy chain, muscle	1.17557e-07	-1.64714		P05661
C140R104	rRNA 2-O-methyltransferase fibrillarin	0.00864605	-1.64906	37662	Q9W1V3
C012R135	UNKNOWN	1.33792e-16	-1.64929
C130R040	Heat shock protein homolog	1.49961e-18	-1.64931		Q07160
C024R115	Transitional endoplasmic reticulum ATPase TER94	1.22562e-06	-1.65986	36040	Q7KN62
C012R058	UNKNOWN	0.000612396	-1.65986
C130R153	Junctophilin-2	3.45512e-07	-1.66144	296345	Q2PS20
C096R081	60S ribosomal protein L7a	4.66038e-06	-1.66152	417158	P32429
C151R024	UNKNOWN	0.00272014	-1.66769
C024R032	UNKNOWN	0.00291969	-1.66885
C097R030	Papilin	0.00282357	-1.66931	43872	Q868Z9
C105R007	UNKNOWN	1.19583e-09	-1.67008
C210R084	UNKNOWN	2.20306e-11	-1.6712
C191R039	UNKNOWN	2.0752e-10	-1.67317
C252R076	UNKNOWN	3.90305e-10	-1.67377
C153R005	Titin	5.72195e-10	-1.67409		A2ASS6
C232R043	Myosin heavy chain, muscle	5.17953e-05	-1.67418		P05661
C107R084	Serine protease easter	6.00481e-05	-1.67461	41858	P13582
C203R041	UNKNOWN	8.68411e-08	-1.67647
C029R105	RING finger protein nhl-1	1.76177e-11	-1.67966	176295	Q03601
C079R157	Sarcoplasmic/endoplasmic reticulum calcium ATPase 1	3.83425e-05	-1.67995	11937	Q8R429
C048R010	Enhancer of split mbeta protein	7.60174e-11	-1.67998	43152	Q01069
C242R017	Major vault protein	2.66914e-10	-1.68002	516456	Q3SYU9
C255R058	UNKNOWN	0.00147874	-1.68133
C221R118	UNKNOWN	2.98831e-06	-1.68289
C171R130	UNKNOWN	0.000447761	-1.68304
C214R128	Protein pangolin, isoform J	1.86723e-13	-1.68358	43769	Q8IMA8
C195R098	UNKNOWN	1.17937e-16	-1.6838
C211R061	Diminuto-like protein	0.00940599	-1.68585	186134	O17397
C137R141	UNKNOWN	1.03533e-16	-1.68869
C021R151	Major vault protein	2.10658e-10	-1.69067	516456	Q3SYU9
C119R106	UNKNOWN	4.05632e-10	-1.6918
C099R170	UNKNOWN	4.0585e-12	-1.69451
C127R026	Ras-related protein Rab-6A	2.9014e-13	-1.6987	5870	P20340
C211R067	Ras-related protein Rab-6A	4.53776e-14	-1.69922	5870	P20340
C088R102	Spectrin alpha chain	4.5727e-11	-1.70049	38231	P13395
C187R123	UNKNOWN	3.32718e-08	-1.70298
C155R006	FK506-binding protein 2	2.64708e-09	-1.70484	2892052	Q6CUZ8
C245R169	14-3-3 protein zeta	3.77209e-21	-1.71078		P29310
C118R094	Titin	9.45966e-12	-1.71227		A2ASS6
C161R084	ATP6, ATP synthase F0 subunit 6; Provisional.	0.000367138	-1.71527
C223R113	UNKNOWN	0.00171538	-1.71597
C248R079	Protein pangolin, isoform J	1.23172e-13	-1.71775	43769	Q8IMA8
C213R071	UNKNOWN	4.35312e-11	-1.72029
C124R166	Enhancer of split mbeta protein	3.61009e-13	-1.72343	43152	Q01069
C212R103	Sodium/calcium exchanger 1	1.81752e-13	-1.72593	29715	Q01728
C088R164	SET and MYND domain-containing protein 3	1.77116e-12	-1.72647	64754	Q9H7B4
C128R087	UNKNOWN	3.48553e-05	-1.72881
C259R154	RING finger protein nhl-1	5.81497e-13	-1.72972	176295	Q03601
C052R153	UNKNOWN	2.00397e-12	-1.7319
C078R081	Titin	1.66665e-13	-1.73214		A2ASS6
C030R113	Adenylate kinase isoenzyme 1	1.28526e-11	-1.73446	11636	Q9R0Y5
C197R079	Titin	3.48582e-14	-1.73541		A2ASS6
C015R159	UNKNOWN	2.94723e-06	-1.73635
C099R059	Xin actin-binding repeat-containing protein 2	2.62922e-13	-1.73636	241431	Q4U4S6
C060R127	Reticulon-1	1.98469e-11	-1.74336	677736	A7MC64
C007R037	UNKNOWN	3.62179e-21	-1.7461
C160R024	24-dehydrocholesterol reductase	0.00480993	-1.74998	74754	Q8VCH6
C208R009	Destabilase, Destabilase. Destabilase is an endo-epsilon(gamma-Glu)-Lys isopeptidase, which cleaves isopeptide bonds formed by transglutaminase (Factor XIIIa) between glutamine gamma-carboxamide and the epsilon-amino group of lysine.	1.87912e-05	-1.7509
C078R047	UNKNOWN	2.15843e-17	-1.7516
C080R010	UNKNOWN	9.28353e-13	-1.75391
C051R153	Spectrin alpha chain	3.16098e-11	-1.7558	38231	P13395
C204R030	Bullous pemphigoid antigen 1, isoforms 6/9/10	1.21309e-08	-1.75604	667	O94833
C115R077	UNKNOWN	1.84023e-14	-1.75981
C050R105	UNKNOWN	1.54755e-11	-1.76352
C021R162	UNKNOWN	1.59951e-06	-1.76385
C067R140	Xin actin-binding repeat-containing protein 2	9.7992e-13	-1.76509	241431	Q4U4S6
C125R072	UNKNOWN	1.98603e-10	-1.76627
C193R112	Myosin heavy chain, muscle	2.08842e-07	-1.76641		P05661
C079R084	Myosin heavy chain, muscle	1.34444e-12	-1.76656		P05661
C010R161	Myosin regulatory light chain 2	6.07101e-09	-1.76844	778518	Q1HPS0
C261R088	Collagen alpha-2(IV) chain	3.91154e-10	-1.76917	181708	P17140
C230R154	UNKNOWN	6.4696e-11	-1.77024
C244R131	Collagen alpha-2(IV) chain	1.1927e-08	-1.77151		P27393
C100R056	UNKNOWN	1.46529e-08	-1.77222
C112R138	UNKNOWN	1.78531e-11	-1.77474
C137R151	UNKNOWN	5.36309e-07	-1.77615
C115R076	UNKNOWN	9.16629e-15	-1.77736
C133R075	UNKNOWN	1.51082e-05	-1.77933
C212R072	Titin	9.91306e-10	-1.78204		Q8WZ42
C034R086	Muscle LIM protein Mlp84B	5.09063e-12	-1.7839	40849	Q24400
C052R164	Titin	4.38965e-11	-1.79034		Q8WZ42
C098R018	UNKNOWN	9.94662e-11	-1.7936
C250R058	FK506-binding protein 2	6.94029e-10	-1.79379	2892052	Q6CUZ8
C252R134	UNKNOWN	1.6315e-06	-1.79634
C129R080	UNKNOWN	0.00135758	-1.79791
C098R122	Protein held out wings	3.04874e-18	-1.79866	42596	O01367
C114R031	UNKNOWN	2.51676e-10	-1.79923
C004R074	UNKNOWN	4.44932e-07	-1.79988
C148R136	UNKNOWN	1.18134e-08	-1.80588
C056R063	UNKNOWN	9.06918e-16	-1.81011
C245R079	Bullous pemphigoid antigen 1, isoforms 6/9/10	6.14429e-08	-1.81587	667	O94833
C212R153	UNKNOWN	8.10461e-08	-1.81761
C105R137	Alpha-actinin-3	4.86673e-10	-1.81842	11474	O88990
C005R085	Smc, Chromosome segregation ATPases [Cell division and chromosome partitioning].	1.98461e-15	-1.82102
C143R064	UNKNOWN	0.00463839	-1.82333
C132R164	UNKNOWN	0.000202237	-1.82536
C090R109	Collagen alpha-2(IV) chain	4.3698e-12	-1.82564	181708	P17140
C087R028	RING finger protein nhl-1	3.83838e-14	-1.82887	176295	Q03601
C237R156	UNKNOWN	4.93082e-06	-1.82931
C142R021	UNKNOWN	2.27318e-09	-1.83411
C230R045	UNKNOWN	5.64795e-10	-1.83569
C249R095	Spermine oxidase	1.03593e-08	-1.83758		Q9NWM0
C115R034	Tropomyosin	8.97641e-09	-1.83852		O61379
C136R023	UNKNOWN	6.70447e-13	-1.83953
C123R010	Sialidase	0.000167708	-1.84192		P23253
C221R013	UNKNOWN	0.000647454	-1.84259
C179R077	Muscle LIM protein Mlp84B	7.9793e-14	-1.84434	40849	Q24400
C203R068	Myosin heavy chain, muscle	5.68545e-13	-1.84467		P05661
C081R065	Calpain-11	4.81643e-15	-1.84679	268958	Q6J756
C184R108	CD109 antigen	3.0709e-09	-1.84715		Q6YHK3
C018R125	UNKNOWN	0.000185695	-1.84854
C008R155	Destabilase, Destabilase. Destabilase is an endo-epsilon(gamma-Glu)-Lys isopeptidase, which cleaves isopeptide bonds formed by transglutaminase (Factor XIIIa) between glutamine gamma-carboxamide and the epsilon-amino group of lysine.	5.72555e-07	-1.84991
C231R151	Ryanodine receptor 44F	1.19331e-11	-1.85022		Q24498
C122R161	Alpha-actinin-3	1.51267e-10	-1.85377	11474	O88990
C228R082	UNKNOWN	1.5912e-11	-1.85733
C144R137	Bullous pemphigoid antigen 1, isoforms 6/9/10	4.82382e-07	-1.85749	667	O94833
C194R120	Protein D1	5.7539e-06	-1.85952		P54186
C141R161	UNKNOWN	4.08281e-16	-1.86016
C240R004	Cadherin-23	3.44212e-15	-1.86067	114102	P58365
C031R124	UNKNOWN	1.01649e-10	-1.86296
C084R049	UNKNOWN	0.000175971	-1.86316
C023R132	SET and MYND domain-containing protein 3	1.14626e-12	-1.87106	64754	Q9H7B4
C042R114	UNKNOWN	4.01068e-10	-1.87384
C081R103	Myosin heavy chain, muscle	1.0093e-09	-1.87401		P05661
C248R053	UNKNOWN	2.72177e-14	-1.87879
C021R112	Troponin C, isoform 1	9.96191e-14	-1.8796		P21797
C214R102	UNKNOWN	1.09549e-12	-1.88073
C058R111	UNKNOWN	1.44877e-12	-1.88238
C127R019	UNKNOWN	3.3485e-14	-1.88591
C027R084	Ryanodine receptor 44F	9.221e-13	-1.88952		Q24498
C032R039	Cadherin-23	9.18996e-18	-1.89054	114102	P58365
C076R166	UNKNOWN	5.49957e-08	-1.89258
C121R116	Bullous pemphigoid antigen 1, isoforms 6/9/10	3.44788e-10	-1.89352	667	O94833
C124R098	Titin	1.08316e-05	-1.89509		A2ASS6
C008R035	Smc, Chromosome segregation ATPases [Cell division and chromosome partitioning].	2.3106e-14	-1.90192
C185R004	Smc, Chromosome segregation ATPases [Cell division and chromosome partitioning].	2.47366e-16	-1.912
C226R056	UNKNOWN	8.53692e-06	-1.91246
C214R116	UNKNOWN	3.20806e-17	-1.91403
C051R094	Troponin C, isoform 1	4.09687e-13	-1.91484		P21797
C159R160	RING finger protein nhl-1	6.61908e-18	-1.91716	176295	Q03601
C155R046	UNKNOWN	1.51213e-07	-1.92108
C156R053	UNKNOWN	2.78052e-10	-1.92499
C115R040	Titin	2.38084e-10	-1.93368		A2ASS6
C080R122	UNKNOWN	0.00528665	-1.94028
C083R143	UNKNOWN	2.40716e-12	-1.94518
C070R151	UNKNOWN	3.2291e-13	-1.94623
C013R018	Destabilase, Destabilase. Destabilase is an endo-epsilon(gamma-Glu)-Lys isopeptidase, which cleaves isopeptide bonds formed by transglutaminase (Factor XIIIa) between glutamine gamma-carboxamide and the epsilon-amino group of lysine.	8.56481e-08	-1.94647
C241R054	Diminuto-like protein	0.000464712	-1.95114	186134	O17397
C207R139	Troponin C, isoform 1	7.09289e-13	-1.95264		P21797
C158R033	Myosin heavy chain, muscle	1.00669e-11	-1.96806		P05661
C025R137	Gamma-aminobutyric acid receptor subunit beta-like	8.71991e-14	-1.96817	32554	Q08832
C059R007	UNKNOWN	6.81007e-11	-1.9684
C238R113	Titin	3.09526e-10	-1.97267		A2ASS6
C244R061	UNKNOWN	0.0063656	-1.97782
C051R115	Troponin C, isoform 1	5.41413e-14	-1.97997		P21797
C126R168	Cuticle protein 6	0.00444367	-1.9838		P82119
C091R075	Collagen alpha chain CG42342	6.39556e-13	-1.98837	7354466	B7Z0K8
C157R041	UNKNOWN	2.145e-13	-1.98976
C044R164	UNKNOWN	1.64606e-09	-1.99304
C067R020	UNKNOWN	0.00504429	-1.99374
C082R093	Titin	1.15433e-09	-1.99498		A2ASS6
C252R107	UNKNOWN	0.00181207	-1.99796
C231R153	Microtubule-actin cross-linking factor 1, isoforms 1/2/3/5	3.51385e-11	-1.99803	23499	Q9UPN3
C039R135	UNKNOWN	9.54855e-10	-2.00091
C139R002	Ryanodine receptor 44F	2.00622e-16	-2.00203		Q24498
C091R132	Smc, Chromosome segregation ATPases [Cell division and chromosome partitioning].	7.19657e-16	-2.00294
C241R078	UNKNOWN	1.05571e-11	-2.00665
C103R012	Bullous pemphigoid antigen 1, isoforms 6/9/10	8.06837e-12	-2.00931	667	O94833
C133R147	UNKNOWN	6.54408e-07	-2.01187
C219R004	UNKNOWN	2.3086e-14	-2.01253
C254R146	UNKNOWN	2.3397e-14	-2.01712
C097R142	Adenylate kinase isoenzyme 1	1.44983e-14	-2.02097	11636	Q9R0Y5
C124R146	UNKNOWN	1.49961e-18	-2.02104
C239R150	Myosin heavy chain, muscle	3.47156e-13	-2.02603		P05661
C165R090	UNKNOWN	6.72859e-16	-2.03282
C037R089	UNKNOWN	0.00577273	-2.03343
C124R007	Smc, Chromosome segregation ATPases [Cell division and chromosome partitioning].	7.58096e-19	-2.03353
C147R021	UNKNOWN	7.49419e-05	-2.03382
C151R009	Serine proteinase stubble catalytic chain	0.00530263	-2.0382	41958	Q05319
C243R149	Bullous pemphigoid antigen 1, isoforms 1/2/3/4	1.73259e-10	-2.0446	13518	Q91ZU6
C047R113	Enhancer of split mgamma protein	2.36254e-15	-2.04811	43151	Q01070
C073R077	Spermine oxidase	1.21174e-11	-2.05037		Q9NWM0
C104R146	Ryanodine receptor 44F	1.27856e-13	-2.05151		Q24498
C208R059	UNKNOWN	4.76463e-17	-2.05817
C249R079	Smc, Chromosome segregation ATPases [Cell division and chromosome partitioning].	4.27553e-19	-2.06457
C264R143	Bullous pemphigoid antigen 1, isoforms 1/2/3/4	1.72849e-11	-2.06698	13518	Q91ZU6
C202R060	UNKNOWN	3.4736e-05	-2.07024
C133R022	UNKNOWN	0.00416647	-2.07141
C112R169	Bullous pemphigoid antigen 1, isoforms 1/2/3/4	2.34214e-12	-2.07279	13518	Q91ZU6
C041R163	Troponin C, isoform 1	4.76723e-13	-2.0739		P21797
C043R025	Thrombospondin-4-B	6.55315e-15	-2.0811	252850	Q8JGW0
C183R079	UNKNOWN	3.03643e-14	-2.08839
C215R102	Receptor-type tyrosine-protein phosphatase T	8.29546e-12	-2.08925		O14522
C229R028	Sulfotransferase 1C2	3.69157e-20	-2.09022	69083	Q9D939
C043R032	Titin	3.79121e-17	-2.09876		A2ASS6
C121R037	Zinc finger protein 14	1.09508e-14	-2.11058	100172885	Q5R9F0
C127R158	Myosin heavy chain, muscle	3.92694e-14	-2.11514		P05661
C184R161	UNKNOWN	2.90778e-06	-2.12092
C092R005	UNKNOWN	2.09784e-20	-2.12239
C181R076	Cuticle protein 6	0.00411655	-2.12495		P82119
C106R161	Myosin heavy chain, muscle	2.99337e-09	-2.12742		P05661
C180R045	Protein ovo	7.79808e-07	-2.13367		P51521
C235R114	UNKNOWN	1.30234e-09	-2.13619
C047R115	Sulfotransferase 1C2	7.02499e-15	-2.13907	69083	Q9D939
C076R133	Microtubule-actin cross-linking factor 1, isoforms 1/2/3/5	4.09197e-13	-2.14307	23499	Q9UPN3
C185R069	Protein ovo	5.85033e-07	-2.14364		P51521
C058R162	UNKNOWN	4.49825e-16	-2.1445
C158R138	Bullous pemphigoid antigen 1, isoforms 6/9/10	5.81479e-14	-2.14816	667	O94833
C203R074	Phosphoacetylglucosamine mutase	0.000758885	-2.15007		O95394
C089R072	Ryanodine receptor 44F	2.13095e-20	-2.15314		Q24498
C104R153	Bullous pemphigoid antigen 1, isoforms 1/2/3/4	9.82287e-12	-2.15324	13518	Q91ZU6
C199R160	UNKNOWN	3.94713e-06	-2.15452
C162R140	Myosin heavy chain, muscle	3.13055e-12	-2.15498		P05661
C120R079	UNKNOWN	2.74261e-10	-2.15982
C054R126	SMC_prok_A, SMC (structural maintenance of chromosomes) proteins bind DNA and act in organizing and segregating chromosomes for partition. SMC proteins are found in bacteria, archaea, and eukaryotes. It is found in a single copy and is homodimeric in prokaryotes, but six paralogs (excluded from this family) are found in eukarotes, where SMC proteins are heterodimeric. This family represents the S…	3.22368e-16	-2.16033
C263R024	Enhancer of split mgamma protein	3.792e-14	-2.16176	43151	Q01070
C121R095	Myosin heavy chain, muscle	2.63804e-10	-2.16398		P05661
C040R107	UNKNOWN	0.00530074	-2.16651
C046R082	UNKNOWN	0.000310043	-2.17146
C120R085	UNKNOWN	1.23471e-10	-2.17989
C246R030	Titin	2.71231e-12	-2.18479		A2ASS6
C123R102	Muscle LIM protein Mlp84B	1.55557e-16	-2.18595	40849	Q24400
C055R149	Titin	2.49703e-13	-2.18922		A2ASS6
C064R020	UNKNOWN	6.68338e-17	-2.19711
C223R055	UNKNOWN	0.00152079	-2.19803
C205R058	Zinc metalloproteinase nas-15	0.000389833	-2.19828	180426	P55115
C157R052	UNKNOWN	0.0018581	-2.22032
C244R113	Thrombospondin-4-B	3.41861e-17	-2.23215	252850	Q8JGW0
C113R002	UNKNOWN	2.84807e-16	-2.23944
C158R146	UNKNOWN	5.13747e-12	-2.24316
C203R096	UNKNOWN	1.70787e-12	-2.24518
C127R073	UNKNOWN	6.41259e-13	-2.2469
C038R115	Sodium/potassium-transporting ATPase subunit alpha	5.85388e-12	-2.2553		P13607
C004R127	UNKNOWN	0.00100199	-2.28911
C056R023	Ryanodine receptor 44F	3.71956e-21	-2.29134		Q24498
C209R067	Zinc finger protein 585B	2.74988e-15	-2.29349	100172511	Q5RB30
C139R121	Glutamate receptor, ionotropic kainate 2	6.14224e-20	-2.30696		P39087
C186R049	UNKNOWN	3.15097e-15	-2.31664
C108R132	Upstream activation factor subunit spp27	1.75769e-16	-2.32498	2539310	O74503
C143R034	UNKNOWN	1.81813e-18	-2.33008
C110R137	UNKNOWN	0.000324492	-2.33304
C079R041	UNKNOWN	2.68786e-14	-2.33695
C158R004	Protein unc-45 homolog B	1.99827e-18	-2.34847	146862	Q8IWX7
C185R074	Zinc metalloproteinase nas-15	0.000536675	-2.34849	180426	P55115
C022R045	UNKNOWN	0.00261487	-2.37908
C103R154	UNKNOWN	1.92361e-18	-2.38624
C221R127	Upstream activation factor subunit spp27	2.65344e-15	-2.38826	2539310	O74503
C087R071	UNKNOWN	2.16747e-14	-2.40342
C022R096	UNKNOWN	6.61975e-19	-2.40352
C073R072	Zinc finger protein 585B	5.54743e-19	-2.43597	100172511	Q5RB30
C105R132	UNKNOWN	2.61304e-05	-2.4537
C130R063	UNKNOWN	6.71132e-05	-2.46475
C056R014	UNKNOWN	4.13815e-13	-2.48121
C050R073	UNKNOWN	0.00119728	-2.49436
C189R045	Spermine synthase	6.37065e-17	-2.52209	6611	P52788
C020R066	UNKNOWN	0.000884575	-2.52417
C183R115	UNKNOWN	3.08399e-16	-2.53398
C215R029	Low choriolytic enzyme	1.19536e-10	-2.61729	100049451	P31579
C213R028	UNKNOWN	0.000122161	-2.62311
C055R060	UNKNOWN	5.70961e-05	-2.62365
C010R129	Techylectin-5B	6.70732e-05	-2.63249		Q9U8W7
C088R025	UNKNOWN	1.12061e-21	-2.63261
C115R079	Beta-taxilin	2.88673e-20	-2.65322	395515	Q9I969
C240R135	Techylectin-5B	2.80769e-05	-2.66424		Q9U8W7
C150R133	UNKNOWN	3.02178e-14	-2.66544
C169R030	Histone H1	1.01733e-15	-2.66732		P35060
C259R025	Beta-taxilin	2.89211e-23	-2.67622	395515	Q9I969
C220R100	UNKNOWN	1.13988e-07	-2.68127
C099R044	Spermine synthase	3.73102e-17	-2.70113	6611	P52788
C095R029	Alpha-taxilin	8.77462e-21	-2.70901	109658	Q6PAM1
C174R016	Histone H1	7.45391e-16	-2.71124		P35060
C096R027	UNKNOWN	4.82945e-06	-2.71809
C242R140	Organic cation transporter 1	4.16924e-16	-2.72908	172841	Q9U539
C150R067	UNKNOWN	2.76098e-22	-2.74122
C040R143	UNKNOWN	6.31764e-05	-2.7756
C120R170	Low choriolytic enzyme	1.16507e-11	-2.79042	100049451	P31579
C016R095	UNKNOWN	0.000596773	-2.79513
C171R161	UNKNOWN	7.93264e-05	-2.79775
C009R126	UNKNOWN	4.17858e-05	-2.81726
C072R027	UNKNOWN	1.36375e-14	-2.8525
C067R136	UNKNOWN	3.16545e-21	-2.8591
C248R161	UNKNOWN	5.30227e-21	-2.86006
C141R135	UNKNOWN	4.0118e-21	-2.88035
C177R071	UNKNOWN	6.57623e-13	-2.88666
C235R069	Multiple epidermal growth factor-like domains protein 6	6.57215e-07	-2.90018	65049	O88281
C183R109	Mucin, Mucin-like glycoprotein. This family of trypanosomal proteins resemble vertebrate mucins. The protein consists of three regions. The N and C terminii are conserved between all members of the family, whereas the central region is not well conserved and contains a large number of threonine residues which can be glycosylated. Indirect evidence suggested that these genes might encode the core …	4.76545e-05	-2.93221
C151R101	Polyadenylate-binding protein 4	5.39994e-16	-2.99577	8761	Q13310
C252R092	UNKNOWN	1.56253e-07	-3.01842
C181R119	UNKNOWN	5.89539e-16	-3.02483
C225R154	UNKNOWN	1.72862e-20	-3.03472
C128R012	Plasmodium_HRP, Plasmodium histidine-rich protein (HRPII/III). This family consists of several histidine-rich protein II and III sequence from Plasmodium falciparum.	7.06868e-07	-3.0647
C097R079	UNKNOWN	5.74093e-05	-3.06933
C192R024	UNKNOWN	0.000154157	-3.06968
C081R098	UNKNOWN	1.5074e-23	-3.07461
C207R127	UNKNOWN	1.95567e-20	-3.13672
C091R157	UNKNOWN	1.04068e-07	-3.14799
C209R170	Plasmodium_HRP, Plasmodium histidine-rich protein (HRPII/III). This family consists of several histidine-rich protein II and III sequence from Plasmodium falciparum.	4.12812e-07	-3.15862
C089R129	UNKNOWN	5.82436e-25	-3.18391
C195R060	Plasmodium_HRP, Plasmodium histidine-rich protein (HRPII/III). This family consists of several histidine-rich protein II and III sequence from Plasmodium falciparum.	4.28243e-08	-3.31557
C201R040	UNKNOWN	4.7784e-27	-3.35793
C039R102	UNKNOWN	3.54176e-09	-3.38318
C043R144	UNKNOWN	4.01068e-10	-3.39041
C157R057	UNKNOWN	1.89272e-05	-3.40571
C245R149	Plasmodium_HRP, Plasmodium histidine-rich protein (HRPII/III). This family consists of several histidine-rich protein II and III sequence from Plasmodium falciparum.	2.64702e-08	-3.43699
C206R130	UNKNOWN	4.17163e-06	-3.62814
C183R084	UNKNOWN	3.4508e-07	-3.67982
C125R135	UNKNOWN	2.91353e-12	-3.79913
C029R091	DOMON domain-containing protein CG14681	9.27146e-08	-3.94879	3772559	Q9VGY6
C134R121	SMC_prok_A, SMC (structural maintenance of chromosomes) proteins bind DNA and act in organizing and segregating chromosomes for partition. SMC proteins are found in bacteria, archaea, and eukaryotes. It is found in a single copy and is homodimeric in prokaryotes, but six paralogs (excluded from this family) are found in eukarotes, where SMC proteins are heterodimeric. This family represents the S…	5.88389e-26	-3.95906
C099R121	UNKNOWN	2.18862e-05	-3.99287
C065R057	UNKNOWN	3.12282e-11	-4.21267
C022R051	UNKNOWN	1.45863e-11	-4.24431
C225R062	UNKNOWN	1.10807e-11	-4.27332
C104R088	UNKNOWN	7.39421e-05	-4.34314
C216R117	UNKNOWN	1.1241e-09	-4.57494
C031R008	UNKNOWN	1.15174e-22	-4.60896
C035R156	UNKNOWN	1.86322e-19	-4.66239
C177R085	UNKNOWN	1.44096e-08	-4.70933
C168R073	UNKNOWN	5.66003e-10	-4.71373
C054R052	UNKNOWN	0.00163342	-4.8742
C237R019	Testisin	2.68264e-09	-5.16139	57256	Q9JHJ7
C098R073	Trypsin-1	5.47068e-09	-5.20429		P00765
C199R073	UNKNOWN	6.67753e-11	-5.31238
C007R130	Testisin	8.36591e-10	-5.52202	57256	Q9JHJ7
C193R101	Agrin	6.01773e-15	-5.87171		A2ASQ1
C246R086	24-dehydrocholesterol reductase	8.85335e-19	-6.38498	1718	Q15392
C266R114	UNKNOWN	3.00188e-08	-6.39742
C205R116	UNKNOWN	5.51186e-11	-6.47405
C060R164	UNKNOWN	1.05311e-11	-6.71762
C121R082	UNKNOWN	2.20409e-12	-6.85766
C232R026	UNKNOWN	6.19986e-07	-6.90363
C173R125	UNKNOWN	2.57274e-11	-7.02228
C262R095	UNKNOWN	1.75237e-14	-7.02628
C188R061	UNKNOWN	2.21159e-12	-7.78822
C054R161	UNKNOWN	3.75463e-12	-7.85953
C093R145	UNKNOWN	5.55248e-14	-7.9951
C169R028	UNKNOWN	2.13328e-12	-8.00675
C011R027	UNKNOWN	1.98784e-09	-8.01789
C111R041	Serine protease inhibitor dipetalogastin	3.81831e-16	-8.13445		O96790
C138R100	UNKNOWN	2.27305e-12	-8.29835
C063R015	UNKNOWN	1.70109e-12	-8.5662
C147R138	24-dehydrocholesterol reductase	2.30364e-16	-8.81569	1718	Q15392
C021R004	UNKNOWN	1.14139e-08	-8.96197
C017R056	UNKNOWN	1.17229e-11	-9.08743
C041R156	UNKNOWN	4.21256e-12	-9.13861
C133R010	UNKNOWN	1.37545e-13	-9.54369
C202R045	Serine protease inhibitor dipetalogastin	1.48373e-16	-9.58559		O96790
C087R081	UNKNOWN	6.08404e-13	-9.69797
C217R007	UNKNOWN	3.65861e-09	-9.73609
C239R090	UNKNOWN	3.28532e-12	-10.1157
C203R053	UNKNOWN	4.48703e-09	-10.122
C130R099	UNKNOWN	1.74532e-14	-11.3892
C193R127	UNKNOWN	1.59066e-11	-12.6523
C251R139	UNKNOWN	5.37431e-12	-13.3145
C231R165	UNKNOWN	3.79765e-13	-13.4862
C048R165	UNKNOWN	2.88201e-11	-13.7485
C025R001	UNKNOWN	3.64508e-11	-14.6387
C084R117	UNKNOWN	1.44651e-13	-14.8351
C165R143	UNKNOWN	9.54441e-14	-16.4205
C260R026	UNKNOWN	1.28577e-14	-17.5672
C006R105	UNKNOWN	6.36515e-14	-18.9103
C015R154	UNKNOWN	7.76465e-12	-21.3001
C245R046	UNKNOWN	2.61323e-13	-23.7238
C130R150	UNKNOWN	1.01667e-12	-26.4908
C264R019	UNKNOWN	8.41038e-15	-30.0974
C235R030	UNKNOWN	1.35387e-14	-30.39
C226R088	UNKNOWN	6.41006e-13	-30.9677
C073R037	UNKNOWN	1.60498e-16	-31.4735
C120R017	UNKNOWN	1.60498e-16	-31.9779
C096R102	UNKNOWN	6.41216e-15	-32.7314
C204R052	UNKNOWN	2.05601e-15	-35.3373
C084R062	UNKNOWN	1.60919e-13	-36.1415
C203R018	UNKNOWN	1.75278e-14	-37.636
C117R097	UNKNOWN	2.63733e-15	-38.7749
C085R043	UNKNOWN	2.06971e-15	-40.0431
C130R152	UNKNOWN	6.17948e-16	-42.1156
C004R105	UNKNOWN	9.24408e-17	-45.023
C260R084	UNKNOWN	2.86211e-16	-52.2774
C094R015	UNKNOWN	1.5465e-18	-53.5679
C033R142	UNKNOWN	3.55525e-15	-56.3107
C081R034	UNKNOWN	4.06666e-15	-68.3299
C087R018	UNKNOWN	2.12391e-15	-85.3689
C221R053	UNKNOWN	9.2631e-17	-112.856
C234R037	UNKNOWN	1.19652e-17	-115.543
C183R139	UNKNOWN	4.11814e-18	-117.461
C229R148	UNKNOWN	2.94262e-17	-124.133
C201R013	UNKNOWN	5.6955e-20	-145.417
C185R132	UNKNOWN	1.76633e-18	-173.832

## Sheet: ATL.ifx_sex-popn
This list contains only genes without a significant three-way interaction effect.
Spot ID	Description	Corrected p-value (sex-emb_stat)	Female FC (Res vs. Sen)	Male FC (Res vs. Sen)	Concordant or discordant bw sexes	Specifics	GeneID	SwissProt Accession
C006R133	DnaJ homolog subfamily B member 4	0.000254632	2.88947	1.80058	concord	femres.more	11080	Q9UDY4
C019R012	G2/mitotic-specific cyclin-B	9.25424e-08	23.0281	1.7534	concord	femres.more		P13952
C027R139	Glutamine synthetase	0.00278589	2.39516	1.50388	concord	femres.more		Q04831
C042R012	UNKNOWN	1.79295e-07	7.30646	1.70282	concord	femres.more
C055R026	Carbonic anhydrase 14	3.22345e-07	13.3814	3.1954	concord	femres.more	23831	Q9WVT6
C060R163	UNKNOWN	6.52113e-08	5.77052	1.50035	concord	femres.more
C068R020	UNKNOWN	0.00361701	14.3948	2.05763	concord	femres.more
C072R049	UNKNOWN	0.000141449	2.31065	1.51519	concord	femres.more
C074R148	Coronin-2B	1.67584e-08	3.65206	1.57452	concord	femres.more	549719	A8WGE3
C090R047	UNKNOWN	2.71919e-05	2.38178	1.55903	concord	femres.more
C103R067	UNKNOWN	0.00709973	2.4819	1.76532	concord	femres.more
C107R024	P3 protein	1.07213e-05	3.31984	1.87003	concord	femres.more	214601	P21129
C109R007	UNKNOWN	0.000691419	2.26985	1.50843	concord	femres.more
C110R062	Cathepsin Z	0.000781342	2.2128	1.58725	concord	femres.more	64138	Q9WUU7
C111R018	UNKNOWN	4.19186e-11	5.48711	1.54254	concord	femres.more
C122R035	NADP-dependent malic enzyme	4.39339e-18	7.78822	1.74419	concord	femres.more		P28227
C130R158	UNKNOWN	1.62804e-07	5.52447	2.23864	concord	femres.more
C135R050	Plasmodium_HRP, Plasmodium histidine-rich protein (HRPII/III). This family consists of several histidine-rich protein II and III sequence from Plasmodium falciparum.	2.7158e-08	17.5076	2.27808	concord	femres.more
C140R066	UNKNOWN	9.23897e-09	3.97967	1.50001	concord	femres.more
C152R097	DnaJ homolog subfamily B member 4	9.82923e-07	3.49145	1.82032	concord	femres.more	11080	Q9UDY4
C153R113	Ribosomal protein S6 kinase delta-1	0.00189962	2.28263	1.61021	concord	femres.more	26750	Q96S38
C156R016	Ribosomal protein S6 kinase delta-1	7.97357e-05	2.18904	1.53517	concord	femres.more	26750	Q96S38
C170R156	Glutamine synthetase	0.000816468	2.69101	1.59644	concord	femres.more		Q04831
C174R044	UNKNOWN	0.00661915	2.27596	1.55611	concord	femres.more
C177R089	UNKNOWN	7.69414e-05	3.09268	1.57988	concord	femres.more
C187R053	UV radiation resistance-associated gene protein	0.00279346	2.01141	1.58526	concord	femres.more	7405	Q9P2Y5
C189R002	Putative vitellogenin receptor	0.000119205	9.32931	1.71706	concord	femres.more	32367	P98163
C196R062	UNKNOWN	1.30764e-09	10.0861	2.14415	concord	femres.more
C199R001	UNKNOWN	1.29167e-10	11.4675	3.03141	concord	femres.more
C199R009	Carbonic anhydrase 14	0.00210011	8.53714	3.96389	concord	femres.more	23831	Q9WVT6
C202R142	DnaJ homolog subfamily B member 4	7.90559e-07	3.68411	1.93334	concord	femres.more	11080	Q9UDY4
C209R100	DnaJ homolog subfamily B member 4	6.91667e-07	3.84802	1.92231	concord	femres.more	11080	Q9UDY4
C219R006	Acid sphingomyelinase-like phosphodiesterase 3b	0.00847135	1.97582	1.52325	concord	femres.more	27293	Q92485
C221R081	UNKNOWN	7.3803e-06	3.99188	1.62556	concord	femres.more
C229R118	UNKNOWN	1.23673e-06	4.44564	2.18771	concord	femres.more
C231R126	UNKNOWN	8.54795e-06	2.62314	1.52005	concord	femres.more
C233R014	Protein SHQ1 homolog	0.00279711	2.18087	1.55127	concord	femres.more	780072	Q05B18
C242R018	NADP-dependent malic enzyme	2.06321e-18	7.92951	1.82701	concord	femres.more		P28227
C245R140	P3 protein	6.06745e-06	3.15608	1.80802	concord	femres.more	214601	P21129
C248R134	UNKNOWN	2.04047e-07	6.53245	2.05873	concord	femres.more
C251R059	Plasmodium_HRP, Plasmodium histidine-rich protein (HRPII/III). This family consists of several histidine-rich protein II and III sequence from Plasmodium falciparum.	2.37904e-07	12.0014	2.35872	concord	femres.more
C004R146	Adenylate kinase isoenzyme 1	0.00190258	-2.52256	-1.69719	concord	femsen.more	11636	Q9R0Y5
C006R150	UNKNOWN	0.00599067	-144.395	-19.3577	concord	femsen.more
C007R046	Major vault protein	0.000442694	-2.85394	-1.546	concord	femsen.more	379630	Q6PF69
C012R138	UNKNOWN	0.00720022	-70.6312	-10.8306	concord	femsen.more
C013R124	Histone-lysine N-methyltransferase SETD7	9.01508e-10	-11.882	-1.71882	concord	femsen.more		Q7Z0G7
C021R030	UNKNOWN	0.00741015	-2.72662	-1.51088	concord	femsen.more
C022R131	UNKNOWN	3.72065e-09	-6.75323	-1.86622	concord	femsen.more
C031R057	Prolyl 4-hydroxylase subunit alpha-2	0.00272416	-11.5824	-3.26288	concord	femsen.more	178170	Q20065
C035R130	UNKNOWN	0.00565937	-2.30752	-1.72486	concord	femsen.more
C037R019	COesterase, Carboxylesterase.	4.29417e-08	-50.0409	-3.39431	concord	femsen.more
C044R162	UNKNOWN	0.00838793	-84.6958	-12.675	concord	femsen.more
C047R099	UNKNOWN	2.88138e-10	-6.72722	-1.81623	concord	femsen.more
C049R044	UNKNOWN	2.07178e-08	-21.38	-2.23579	concord	femsen.more
C051R090	UNKNOWN	0.000195791	-2.94336	-1.54134	concord	femsen.more
C055R071	Protein disulfide-isomerase A4	0.00897204	-6.40087	-2.09218	concord	femsen.more	9601	P13667
C069R020	UNKNOWN	0.00657298	-89.4796	-15.4273	concord	femsen.more
C071R016	Zinc finger protein rotund	4.66584e-05	-2.75103	-1.57319	concord	femsen.more	40879	Q9VI93
C071R102	UNKNOWN	0.00709749	-80.6081	-11.4475	concord	femsen.more
C071R157	Neuroligin-4, Y-linked	1.78079e-08	-49.9122	-3.81625	concord	femsen.more	22829	Q8NFZ3
C072R007	UNKNOWN	8.1507e-08	-4.78724	-1.51002	concord	femsen.more
C074R101	UNKNOWN	2.10162e-10	-7.02562	-1.79407	concord	femsen.more
C080R111	Tropomyosin-2	7.61677e-05	-2.84123	-1.52377	concord	femsen.more	100101174	Q1HPQ0
C085R120	UNKNOWN	5.52701e-07	-12.9857	-2.48235	concord	femsen.more
C088R114	Nuclear pore membrane glycoprotein 210	6.02015e-08	-53.9382	-3.07358	concord	femsen.more	23225	Q8TEM1
C089R058	Histone-lysine N-methyltransferase SETD7	5.26483e-08	-7.63948	-1.83416	concord	femsen.more	73251	Q8VHL1
C091R091	Histone-lysine N-methyltransferase SETD7	2.4259e-05	-25.4087	-2.98008	concord	femsen.more		Q7Z0G7
C096R150	UNKNOWN	0.00642312	-4.96724	-1.68204	concord	femsen.more
C106R155	UNKNOWN	5.11204e-05	-56.061	-6.10502	concord	femsen.more
C106R168	UNKNOWN	0.00820198	-218.745	-29.2535	concord	femsen.more
C109R124	UNKNOWN	5.02101e-10	-7.57269	-1.96798	concord	femsen.more
C110R017	UNKNOWN	0.000133026	-3.41789	-1.60073	concord	femsen.more
C112R037	UNKNOWN	1.77413e-18	-168.846	-1.54483	concord	femsen.more
C116R117	UNKNOWN	4.43234e-09	-11.9069	-1.55811	concord	femsen.more
C122R085	UNKNOWN	0.00423418	-2.79511	-1.58978	concord	femsen.more
C124R001	Protein disulfide-isomerase A4	0.0029378	-6.58158	-1.93996	concord	femsen.more	9601	P13667
C124R048	UNKNOWN	1.31913e-08	-21.2343	-1.6677	concord	femsen.more
C132R050	UNKNOWN	5.97354e-11	-8.08325	-1.91005	concord	femsen.more
C138R154	UNKNOWN	0.0078002	-78.5956	-11.821	concord	femsen.more
C139R001	UNKNOWN	2.66503e-13	-6.15184	-1.51138	concord	femsen.more
C146R039	Prolyl 4-hydroxylase subunit alpha-1	5.21859e-07	-6.98586	-1.78177	concord	femsen.more	5033	P13674
C154R017	UNKNOWN	0.0088459	-2.09922	-1.53754	concord	femsen.more
C156R152	Tropomyosin-2	0.000119192	-2.89859	-1.52415	concord	femsen.more	100101174	Q1HPQ0
C158R069	Prolyl 4-hydroxylase subunit alpha-2	9.65801e-08	-13.6285	-1.79068	concord	femsen.more	8974	O15460
C159R089	Adenylate kinase isoenzyme 1	0.000789659	-2.38091	-1.64731	concord	femsen.more	11636	Q9R0Y5
C160R064	UNKNOWN	9.10395e-05	-19.5908	-3.14064	concord	femsen.more
C170R028	COesterase, Carboxylesterase.	1.71929e-08	-50.9062	-3.81196	concord	femsen.more
C173R078	Nuclear pore membrane glycoprotein 210	3.55687e-06	-35.6014	-2.4915	concord	femsen.more	23225	Q8TEM1
C174R023	UNKNOWN	0.000971966	-25.8103	-3.3865	concord	femsen.more
C174R145	UNKNOWN	0.00723078	-2.15989	-1.54459	concord	femsen.more
C189R096	UNKNOWN	1.37247e-09	-6.72306	-2.00043	concord	femsen.more
C190R027	UNKNOWN	3.68035e-08	-28.7005	-3.32516	concord	femsen.more
C191R161	UNKNOWN	4.31657e-11	-19.9524	-2.7362	concord	femsen.more
C193R110	UNKNOWN	0.000181745	-13.1928	-2.50735	concord	femsen.more
C195R067	UNKNOWN	1.05341e-10	-8.58724	-1.87831	concord	femsen.more
C198R059	Protein disulfide-isomerase A4	0.00441645	-6.94495	-2.11422	concord	femsen.more	9601	P13667
C201R063	UNKNOWN	0.00021096	-13.8967	-2.44277	concord	femsen.more
C205R087	UNKNOWN	5.70666e-21	-404.408	-2.06218	concord	femsen.more
C206R096	Protein disulfide-isomerase A4	0.00929355	-6.71085	-2.16084	concord	femsen.more	9601	P13667
C208R082	Abhydrolase domain-containing protein 3	0.00455249	-2.72366	-1.6047	concord	femsen.more	539795	Q0VC00
C210R127	Prolyl 4-hydroxylase subunit alpha-2	1.07719e-09	-23.8114	-1.92253	concord	femsen.more	8974	O15460
C211R052	Myosin heavy chain, muscle	0.00145922	-2.4277	-1.53455	concord	femsen.more		P05661
C212R113	UNKNOWN	0.0043501	-2.09509	-1.5209	concord	femsen.more
C224R099	Myosin heavy chain, muscle	0.00177746	-2.64917	-1.75915	concord	femsen.more		P05661
C227R007	UNKNOWN	0.0090534	-103.838	-13.8981	concord	femsen.more
C232R022	UNKNOWN	0.00921469	-2.28139	-1.62543	concord	femsen.more
C234R125	UNKNOWN	0.00114613	-18.6694	-5.40885	concord	femsen.more
C235R148	UNKNOWN	0.00411008	-2.23381	-1.63497	concord	femsen.more
C242R062	UNKNOWN	3.05294e-08	-19.8899	-2.19928	concord	femsen.more
C250R141	UNKNOWN	0.000169077	-31.9904	-5.06402	concord	femsen.more
C253R099	Neuroligin-4, Y-linked	3.20065e-08	-34.6586	-3.45061	concord	femsen.more	22829	Q8NFZ3
C254R047	Esterase SG1	4.59434e-07	-28.1869	-2.62987	concord	femsen.more		P81429
C262R103	Prolyl 4-hydroxylase subunit alpha-2	2.77295e-06	-41.8074	-2.67698	concord	femsen.more	178170	Q20065
C266R134	Gamma-aminobutyric acid receptor subunit beta-like	0.00290504	-2.48197	-1.71022	concord	femsen.more	32554	Q08832
C001R067	Serine palmitoyltransferase 2	6.80969e-15	1.53221	5.81736	concord	malres.more	20773	P97363
C001R110	UNKNOWN	3.12334e-07	1.52578	5.11923	concord	malres.more
C001R136	UNKNOWN	0.000726015	1.76573	4.70914	concord	malres.more
C003R115	Matrix metalloproteinase-9	7.27597e-15	1.82717	15.3275	concord	malres.more		O18733
C013R046	Zinc metalloproteinase nas-4	6.86848e-18	1.5589	68.4464	concord	malres.more	182259	P55112
C013R134	UNKNOWN	4.59134e-15	2.40502	60.1147	concord	malres.more
C014R035	Chorion peroxidase heavy chain	1.82362e-06	48.6358	265.365	concord	malres.more	42131	Q9VEG6
C015R007	Matrix metalloproteinase-9	2.14592e-14	1.70529	11.6	concord	malres.more		O18733
C019R031	Coagulation factor IX	5.13083e-06	1.66897	4.79126	concord	malres.more		P16291
C020R055	Herpes_BLLF1, Herpes virus major outer envelope glycoprotein (BLLF1). This family consists of the BLLF1 viral late glycoprotein, also termed gp350/220. It is the most abundantly expressed glycoprotein in the viral envelope of the Herpesviruses and is the major antigen responsible for stimulating the production of neutralising antibodies in vivo.	0.0036593	2.14061	5.75067	concord	malres.more
C020R142	UNKNOWN	0.00919368	2.20129	6.19178	concord	malres.more
C026R161	Carboxypeptidase B	4.289e-08	2.02798	7.10117	concord	malres.more		P04069
C027R026	Ferritin subunit	0.000568723	2.06453	5.10288	concord	malres.more	5569124	P41822
C028R008	UNKNOWN	6.44218e-11	97.6547	462.591	concord	malres.more
C028R168	SapB, Saposin (B) Domains. Present in multiple copies in prosaposin and in pulmonary surfactant-associated protein B. In plant aspartic proteinases, a saposin domain is circularly permuted. This causes the prediction algorithm to predict two such domains, where only one is truly present.	0.00389245	2.83791	7.26807	concord	malres.more
C031R161	UNKNOWN	1.34006e-08	1.62088	6.25579	concord	malres.more
C035R147	UNKNOWN	0.0074351	2.26318	7.15022	concord	malres.more
C036R034	Anionic trypsin-1	0.000420641	4.01984	11.2476	concord	malres.more	24691	P00762
C036R159	Ifi-6-16, Interferon-induced 6-16 family.	0.000720608	2.49157	7.17975	concord	malres.more
C037R110	UNKNOWN	4.72967e-14	12.797	303.544	concord	malres.more
C037R138	UNKNOWN	0.000649643	2.3374	5.98696	concord	malres.more
C040R056	UNKNOWN	0.00103814	2.77814	4.22347	concord	malres.more
C042R089	UNKNOWN	0.00489438	1.54734	3.95198	concord	malres.more
C047R151	ZnMc_astacin_like, Zinc-dependent metalloprotease, astacin_like subfamily or peptidase family M12A, a group of zinc-dependent proteolytic enzymes with a HExxH zinc-binding site/active site. Members of this family may have an amino terminal propeptide, which is cleaved to yield the active protease domain, which is consequently always found at the N-terminus in multi-domain architectures. This fami…	1.11418e-19	1.57346	128.957	concord	malres.more
C048R163	Matrix metalloproteinase-9	1.79654e-18	1.67941	23.5554	concord	malres.more		O18733
C050R139	UNKNOWN	0.00465315	1.61031	2.99955	concord	malres.more
C060R058	UNKNOWN	6.37704e-17	1.9431	53.6606	concord	malres.more
C061R081	Ifi-6-16, Interferon-induced 6-16 family.	0.000784948	2.5457	6.82946	concord	malres.more
C061R120	Trypsin-1	0.00157311	2.9173	8.224	concord	malres.more		P00765
C064R094	Trypsin-1	0.00458267	2.99833	7.37046	concord	malres.more		P00765
C073R012	Lysyl oxidase homolog 2	2.3687e-06	1.61806	2.92123	concord	malres.more		Q5RFQ6
C077R050	UNKNOWN	5.06997e-05	2.67842	9.62174	concord	malres.more
C079R164	UNKNOWN	7.71733e-07	1.94202	3.95506	concord	malres.more
C080R032	Ubiquitin sp|P63051.1|UBIQ_FELCA RecName: Full=Ubiquitin sp|Q865C5.2|UBIQ_CAMDR RecName: Full=Ubiquitin sp|Q867C2.2|UBIQ_GORGO RecName: Full=Ubiquitin sp|Q867C3.2|UBIQ_PANTR RecName: Full=Ubiquitin sp|Q867C4.2|UBIQ_PONPY RecName: Full=Ubiquitin sp|Q8MKD1.2|UBIQ_HORSE RecName: Full=Ubiquitin sp|P62974.1|UBIQ_PIG RecName: Full=Ubiquitin sp|P62989.1|UBIQ_RAT RecName: Full=Ubiquitin sp|P62972.1|UBIQ_…	0.00496501	1.50474	2.20647	concord	malres.more	403722; 612529	P63049
C080R160	Herpes_BLLF1, Herpes virus major outer envelope glycoprotein (BLLF1). This family consists of the BLLF1 viral late glycoprotein, also termed gp350/220. It is the most abundantly expressed glycoprotein in the viral envelope of the Herpesviruses and is the major antigen responsible for stimulating the production of neutralising antibodies in vivo.	0.00319801	1.9977	5.13588	concord	malres.more
C085R030	UNKNOWN	0.00405983	4.51351	12.9511	concord	malres.more
C087R159	Granulin-7	0.0024821	3.1031	8.11156	concord	malres.more		P28798
C088R011	Carboxypeptidase B	4.05359e-07	1.72889	4.65055	concord	malres.more		P04069
C088R095	UNKNOWN	0.00368885	3.23648	8.03299	concord	malres.more
C090R137	UNKNOWN	0.00185332	1.8203	4.11417	concord	malres.more
C092R093	UNKNOWN	0.000187656	2.31575	5.89253	concord	malres.more
C093R139	Histone H2B	0.00497672	1.54448	2.71707	concord	malres.more		P21897
C094R147	Histidine decarboxylase	0.00568839	6.25879	22.5066	concord	malres.more	5554446	A7MVI6
C095R127	UNKNOWN	1.34742e-10	6.10719	46.735	concord	malres.more
C095R153	UNKNOWN	0.00344215	1.60238	3.24729	concord	malres.more
C097R136	UNKNOWN	3.6788e-05	3.055	13.3175	concord	malres.more
C099R022	UNKNOWN	0.00799607	3.75031	6.48503	concord	malres.more
C101R026	Acyl-CoA synthetase family member 2, mitochondrial	7.25664e-14	1.70026	8.53773	concord	malres.more		Q0P4F7
C101R084	Ifi-6-16, Interferon-induced 6-16 family.	0.00143316	2.68768	6.84044	concord	malres.more
C102R119	UNKNOWN	0.0021261	2.3448	6.10849	concord	malres.more
C102R153	UNKNOWN	0.0038128	1.56925	2.05149	concord	malres.more
C103R001	UNKNOWN	0.00838793	2.97302	7.56346	concord	malres.more
C103R056	Granulin-7	0.0036098	3.35818	8.91891	concord	malres.more		P28798
C104R035	Gustatory receptor trehalose 1	1.06867e-05	1.60852	4.3582	concord	malres.more	140439	Q9NDM2
C104R111	UNKNOWN	2.82987e-08	2.05335	14.6534	concord	malres.more
C108R079	Matrix metalloproteinase-9	7.77743e-14	1.85055	12.4064	concord	malres.more	81687	P50282
C109R001	UNKNOWN	6.52342e-12	70.1226	377.025	concord	malres.more
C109R100	UNKNOWN	0.000841619	7.09019	21.9373	concord	malres.more
C118R037	Chymotrypsin A chain C	6.76866e-05	6.00127	28.1456	concord	malres.more		P00766
C118R088	Hypodermin-B	0.00556285	2.39864	6.25527	concord	malres.more		P35588
C118R099	UNKNOWN	0.000501762	2.31783	5.49328	concord	malres.more
C119R089	UNKNOWN	7.80533e-18	8.42566	164.111	concord	malres.more
C121R135	UNKNOWN	0.00830277	3.19869	9.87986	concord	malres.more
C125R019	UNKNOWN	1.29054e-13	1.53061	7.01655	concord	malres.more
C127R022	Mucin, Mucin-like glycoprotein. This family of trypanosomal proteins resemble vertebrate mucins. The protein consists of three regions. The N and C terminii are conserved between all members of the family, whereas the central region is not well conserved and contains a large number of threonine residues which can be glycosylated. Indirect evidence suggested that these genes might encode the core …	0.00188622	1.52592	3.18135	concord	malres.more
C127R170	Short-chain specific acyl-CoA dehydrogenase, mitochondrial	0.000120882	1.72632	2.44847	concord	malres.more		Q5RAS0
C129R134	Acyl-CoA synthetase family member 2, mitochondrial	1.82574e-12	1.56242	5.70147	concord	malres.more	768237	Q17QJ1
C133R012	Neprilysin-2	0.00159158	1.90699	5.45404	concord	malres.more	173685	O16796
C134R112	UNKNOWN	0.000246358	3.91374	13.331	concord	malres.more
C134R113	Trypsin alpha	0.000846085	1.61858	3.4641	concord	malres.more		P54624
C134R125	Acyl-CoA synthetase family member 2, mitochondrial	1.24509e-12	1.59914	7.9046	concord	malres.more		Q0P4F7
C135R151	Trypsin-1	0.00238324	3.26188	9.36749	concord	malres.more		P00765
C142R074	Carboxypeptidase B	0.00116531	2.15298	5.35633	concord	malres.more		P04069
C144R027	Endoplasmic reticulum metallopeptidase 1	2.87418e-10	1.52502	3.09541	concord	malres.more	398673	Q0VGW4
C147R161	UNKNOWN	0.00305532	1.62687	3.1858	concord	malres.more
C150R146	Granulin-7	0.00798588	3.6549	8.66852	concord	malres.more		P28798
C150R164	Short-chain specific acyl-CoA dehydrogenase, mitochondrial	4.25738e-06	1.59613	2.60585	concord	malres.more		Q5RAS0
C151R156	72 kDa type IV collagenase	1.23424e-14	1.52099	16.7599	concord	malres.more	386583	Q90611
C154R030	UNKNOWN	0.0085204	1.61159	2.76151	concord	malres.more
C154R084	UNKNOWN	3.06678e-15	1.87223	59.4881	concord	malres.more
C155R089	Vesicle-associated membrane protein 3	8.35488e-12	1.65716	3.93467	concord	malres.more	505379	Q2KJD2
C158R157	Placental protein 11	0.00430689	1.94701	3.39878	concord	malres.more	8909	P21128
C161R055	UNKNOWN	1.03082e-14	2.66772	62.8726	concord	malres.more
C162R097	UNKNOWN	1.77171e-11	2.18556	7.56858	concord	malres.more
C163R061	Fatty acid-binding protein, heart	2.79223e-07	1.52508	2.92558	concord	malres.more		Q99P61
C165R091	UNKNOWN	9.83264e-07	1.97338	4.39687	concord	malres.more
C175R069	Vesicle-associated membrane protein 3	4.41337e-13	1.78502	4.46504	concord	malres.more	505379	Q2KJD2
C175R153	UNKNOWN	0.000480852	2.27402	7.03268	concord	malres.more
C175R158	UNKNOWN	1.56922e-05	3.07584	12.4092	concord	malres.more
C177R117	UNKNOWN	1.37701e-11	8.71921	159.323	concord	malres.more
C178R163	Granulin-7	0.000267737	1.91031	5.81579	concord	malres.more	29143	P23785
C182R161	Scavenger receptor class B member 1	0.0066958	1.72691	2.67306	concord	malres.more	20778	Q61009
C184R041	Carboxypeptidase B	0.00441515	3.1582	7.76094	concord	malres.more		P04069
C187R063	UNKNOWN	1.31462e-07	1.57031	5.82903	concord	malres.more
C187R110	UNKNOWN	7.55484e-13	1.98088	7.31915	concord	malres.more
C187R121	Collagenase	4.61596e-06	2.33183	7.9328	concord	malres.more		P08897
C197R097	UNKNOWN	0.00523733	1.67258	3.34496	concord	malres.more
C199R079	Anionic trypsin-1	7.01112e-05	4.0265	13.8591	concord	malres.more	24691	P00762
C200R003	UNKNOWN	0.00603421	1.81661	2.75427	concord	malres.more
C205R069	High choriolytic enzyme 2	3.94322e-08	1.7026	67.4529	concord	malres.more	100049452	P31581
C206R062	Gamma-interferon-inducible lysosomal thiol reductase	0.00109684	1.52252	3.87012	concord	malres.more		P13284
C206R139	UNKNOWN	0.00146961	7.94096	23.5866	concord	malres.more
C207R017	UNKNOWN	0.00458786	1.57263	2.19282	concord	malres.more
C208R037	UNKNOWN	7.59812e-07	1.75421	5.89591	concord	malres.more
C209R006	Granulin-7	0.00292416	3.22715	8.43998	concord	malres.more		P28798
C209R048	Putative alpha-L-fucosidase	5.44735e-05	1.62816	3.26487	concord	malres.more	3772574	Q9VTJ4
C209R064	Phospholipid hydroperoxide glutathione peroxidase, mitochondrial	0.00626223	4.98071	12.9126	concord	malres.more		Q32QL6
C212R123	Ferritin subunit	0.000561783	1.8436	4.55828	concord	malres.more	5569124	P41822
C212R160	Trypsin epsilon	0.000822787	2.32212	6.52551	concord	malres.more	49080	P35005
C213R087	UNKNOWN	2.70796e-06	2.06683	4.30671	concord	malres.more
C213R158	Candida_ALS, Candida agglutinin-like protein (ALS). This family consists of several agglutinin-like proteins from different Candida species. ALS genes of Candida albicans encode a family of cell-surface glycoproteins with a three-domain structure. Each Als protein has a relatively conserved N-terminal domain, a central domain consisting of a tandemly repeated motif, and a serine-threonine-rich C-…	0.00232509	1.58065	3.36947	concord	malres.more
C214R007	Abhydrolase domain-containing protein 10, mitochondrial	0.00214791	2.30581	7.10592	concord	malres.more	100171612	Q5REX5
C216R167	UNKNOWN	2.28124e-07	1.80237	11.6622	concord	malres.more
C218R004	Lysyl oxidase homolog 2	2.07134e-05	1.57234	2.72127	concord	malres.more		Q5RFQ6
C219R119	Trypsin-1	0.0055541	2.66392	7.2809	concord	malres.more		P00765
C222R159	UNKNOWN	0.00196817	1.69466	3.8966	concord	malres.more
C224R023	UNKNOWN	0.00137934	2.54196	7.27492	concord	malres.more
C224R033	UNKNOWN	3.70557e-05	2.19167	8.14951	concord	malres.more
C226R111	UNKNOWN	0.00129607	1.79536	4.97717	concord	malres.more
C228R106	UNKNOWN	1.57721e-08	1.69205	7.04871	concord	malres.more
C229R146	Zinc metalloproteinase nas-7	2.0112e-18	1.71748	87.9174	concord	malres.more	182368	P55113
C232R089	Herpes_BLLF1, Herpes virus major outer envelope glycoprotein (BLLF1). This family consists of the BLLF1 viral late glycoprotein, also termed gp350/220. It is the most abundantly expressed glycoprotein in the viral envelope of the Herpesviruses and is the major antigen responsible for stimulating the production of neutralising antibodies in vivo.	0.00162866	1.61019	5.83015	concord	malres.more
C234R124	UNKNOWN	0.000962215	2.01708	6.1737	concord	malres.more
C235R126	UNKNOWN	0.000180578	1.70536	4.77685	concord	malres.more
C235R135	UNKNOWN	0.00237546	2.41199	8.34424	concord	malres.more
C236R118	Matrix metalloproteinase-9	2.01619e-16	1.74426	17.0525	concord	malres.more		O18733
C236R119	UNKNOWN	0.000423096	1.64795	4.18541	concord	malres.more
C236R155	Scavenger receptor class B member 1	0.00145366	1.65953	2.74584	concord	malres.more	20778	Q61009
C238R154	Drf_FH1, Formin Homology Region 1. This region is found in some of the Diaphanous related formins (Drfs). It consists of low complexity repeats of around 12 residues.	3.7014e-08	1.81278	6.30241	concord	malres.more
C243R084	Drf_FH1, Formin Homology Region 1. This region is found in some of the Diaphanous related formins (Drfs). It consists of low complexity repeats of around 12 residues.	3.19955e-08	1.75382	5.74871	concord	malres.more
C247R061	UNKNOWN	0.00549029	1.51646	4.04169	concord	malres.more
C253R126	Chymotrypsin A chain C	4.16644e-07	3.2379	15.2896	concord	malres.more		P00766
C254R081	UNKNOWN	0.00492842	1.51176	4.23319	concord	malres.more
C254R112	Matrix metalloproteinase-9	2.99042e-13	1.61383	8.41667	concord	malres.more		O18733
C256R083	Neprilysin-2	0.0018015	2.08665	6.02883	concord	malres.more	173685	O16796
C257R103	Chymotrypsin-like elastase family member 2A	0.000408041	3.10588	9.36178	concord	malres.more	13706	P05208
C258R047	Ubiquitin sp|P63051.1|UBIQ_FELCA RecName: Full=Ubiquitin sp|Q865C5.2|UBIQ_CAMDR RecName: Full=Ubiquitin sp|Q867C2.2|UBIQ_GORGO RecName: Full=Ubiquitin sp|Q867C3.2|UBIQ_PANTR RecName: Full=Ubiquitin sp|Q867C4.2|UBIQ_PONPY RecName: Full=Ubiquitin sp|Q8MKD1.2|UBIQ_HORSE RecName: Full=Ubiquitin sp|P62974.1|UBIQ_PIG RecName: Full=Ubiquitin sp|P62989.1|UBIQ_RAT RecName: Full=Ubiquitin sp|P62972.1|UBIQ_…	0.00715303	1.51518	2.06255	concord	malres.more	403722; 612529	P63049
C260R087	Glutaminase liver isoform, mitochondrial	0.00675759	2.5406	5.09818	concord	malres.more	192268	P28492
C261R133	UNKNOWN	1.0769e-05	1.99162	4.182	concord	malres.more
C262R088	Ifi-6-16, Interferon-induced 6-16 family.	0.000930858	2.30129	6.20577	concord	malres.more
C263R025	UNKNOWN	0.0031863	3.09251	7.70719	concord	malres.more
C263R112	Granulin-7	0.000802208	2.03373	6.46488	concord	malres.more	29143	P23785
C264R025	UNKNOWN	0.000298373	1.59055	3.98033	concord	malres.more
C264R056	Trypsin-1	0.00166693	2.17704	5.61109	concord	malres.more		P00765
C264R142	UNKNOWN	3.13556e-06	1.54267	5.00117	concord	malres.more
C265R044	Chorion peroxidase heavy chain	0.00596637	122.791	383.296	concord	malres.more	42131	Q9VEG6
C006R026	Chitin_bind_4, Insect cuticle protein. Many insect cuticular proteins include a 35-36 amino acid motif known as the R&R consensus. The extensive conservation of this region led to the suggestion that it functions to bind chitin. Provocatively, it has no sequence similarity to the well-known cysteine-containing chitin-binding domain found in chitinases and some peritrophic membrane proteins. Chiti…	1.87022e-07	-1.83227	-10.8047	concord	malsen.more
C015R093	Estrogen sulfotransferase, testis isoform	3.76934e-18	-1.72728	-84.6796	concord	malsen.more		P49891
C016R084	UNKNOWN	0.000333196	-1.60106	-2.7188	concord	malsen.more
C016R105	Venom allergen 3	2.17269e-06	-12.0901	-64.2165	concord	malsen.more		P35778
C019R033	UNKNOWN	7.73554e-06	-1.7362	-27.9574	concord	malsen.more
C020R037	UNKNOWN	9.86622e-08	-1.50353	-23.932	concord	malsen.more
C020R057	UNKNOWN	5.73169e-06	-6.08967	-20.1105	concord	malsen.more
C022R081	Transcription factor BTF3 homolog 4	1.03236e-08	-1.98238	-4.43842	concord	malsen.more	539753	Q2KIY7
C023R055	UNKNOWN	0.000127989	-1.65605	-22.4391	concord	malsen.more
C026R123	Esterase E4	1.67695e-09	-1.50804	-5.52517	concord	malsen.more		P35501
C027R005	UNKNOWN	0.00200252	-1.83603	-4.62758	concord	malsen.more
C030R054	UNKNOWN	7.94018e-10	-3.17023	-11.2599	concord	malsen.more
C034R126	Trypsin-1	0.00558347	-1.768	-5.78654	concord	malsen.more		P00765
C036R122	ATG13, Autophagy-related protein 13. Members of this family of phosphoproteins are involved in cytoplasm to vacuole transport (Cvt), and more specifically in Cvt vesicle formation. They are probably involved in the switching machinery regulating the conversion between the Cvt pathway and autophagy. Finally, ATG13 is also required for glycogen storage.	8.19337e-18	-1.66041	-21.8123	concord	malsen.more
C037R154	Transcriptional activator protein Pur-alpha	3.61091e-06	-2.02966	-3.95434	concord	malsen.more	100045958; 19290	P42669
C039R056	Collagen alpha-1(XXII) chain	6.13002e-08	-1.73428	-5.20222	concord	malsen.more	169044	Q8NFW1
C039R084	A disintegrin and metalloproteinase with thrombospondin motifs 20	2.37882e-07	-9.93434	-252.997	concord	malsen.more	80070	P59510
C042R104	A disintegrin and metalloproteinase with thrombospondin motifs 18	5.52257e-05	-6.56677	-22.7354	concord	malsen.more	208936	Q4VC17
C046R112	UNKNOWN	2.28482e-05	-1.79574	-7.25738	concord	malsen.more
C048R110	Cubilin	6.28914e-13	-1.98712	-6.70264	concord	malsen.more	403767	Q9TU53
C051R092	UNKNOWN	1.75397e-05	-1.82598	-27.2323	concord	malsen.more
C052R052	UNKNOWN	0.00662998	-1.54695	-6.17998	concord	malsen.more
C053R110	Estrogen sulfotransferase, testis isoform	7.38384e-21	-1.75776	-82.5952	concord	malsen.more		P49891
C055R164	Collagen alpha-1(IX) chain	4.18298e-10	-1.7308	-6.78355	concord	malsen.more		P20849
C061R115	UNKNOWN	0.000762958	-1.63312	-4.45687	concord	malsen.more
C071R127	Voltage-dependent calcium channel type D subunit alpha-1	0.00955141	-1.5398	-2.2837	concord	malsen.more	34950	Q24270
C076R034	UNKNOWN	2.1581e-08	-10.4087	-58.6086	concord	malsen.more
C077R124	Small proline-rich protein 3	1.83751e-11	-1.60106	-124.041	concord	malsen.more	100009219	Q28658
C078R044	Phosphoacetylglucosamine mutase	0.00237546	-1.55259	-3.8573	concord	malsen.more	109785	Q9CYR6
C085R021	Candida_ALS, Candida agglutinin-like protein (ALS). This family consists of several agglutinin-like proteins from different Candida species. ALS genes of Candida albicans encode a family of cell-surface glycoproteins with a three-domain structure. Each Als protein has a relatively conserved N-terminal domain, a central domain consisting of a tandemly repeated motif, and a serine-threonine-rich C-…	0.000777604	-1.59063	-11.6996	concord	malsen.more
C085R031	UNKNOWN	5.68644e-25	-1.92385	-140.283	concord	malsen.more
C086R100	Transcriptional activator protein Pur-alpha	7.08672e-06	-2.08555	-4.00647	concord	malsen.more	100045958; 19290	P42669
C087R091	Phosphoacetylglucosamine mutase	0.00579031	-1.522	-3.24457	concord	malsen.more	109785	Q9CYR6
C088R099	UNKNOWN	4.66192e-10	-1.53603	-6.17247	concord	malsen.more
C088R128	UNKNOWN	1.27637e-08	-1.61934	-4.7027	concord	malsen.more
C088R152	Cubilin	3.60605e-12	-1.87232	-6.28661	concord	malsen.more	403767	Q9TU53
C089R106	Protein msta, isoform A	5.18718e-08	-1.68084	-4.4568	concord	malsen.more	31200	O46040
C092R032	Protein msta, isoform A	0.00140068	-1.70311	-2.67409	concord	malsen.more	31200	O46040
C092R108	UNKNOWN	1.47287e-09	-1.84843	-4.04678	concord	malsen.more
C093R037	Procollagen-lysine,2-oxoglutarate 5-dioxygenase 1	7.44818e-05	-1.84715	-3.4284	concord	malsen.more	281409	O77588
C096R052	Protein unc-45 homolog B	0.0029976	-1.92064	-2.9695	concord	malsen.more	146862	Q8IWX7
C100R031	Protein msta, isoform A	0.000206109	-1.84068	-3.11382	concord	malsen.more	31200	O46040
C102R133	Tubulin beta-1 chain	7.02406e-10	-1.78538	-4.82534	concord	malsen.more		O17449
C103R108	UNKNOWN	3.22775e-05	-11.9639	-54.4333	concord	malsen.more
C103R139	UNKNOWN	5.13471e-05	-6.96537	-22.7464	concord	malsen.more
C107R163	UNKNOWN	1.12114e-07	-1.95624	-3.70113	concord	malsen.more
C110R026	UNKNOWN	0.00185677	-1.6747	-3.58003	concord	malsen.more
C111R057	LIX1-like protein	8.25416e-08	-2.52418	-5.29039	concord	malsen.more	280411	Q8BQ89
C111R156	Chitin_bind_4, Insect cuticle protein. Many insect cuticular proteins include a 35-36 amino acid motif known as the R&R consensus. The extensive conservation of this region led to the suggestion that it functions to bind chitin. Provocatively, it has no sequence similarity to the well-known cysteine-containing chitin-binding domain found in chitinases and some peritrophic membrane proteins. Chiti…	6.56478e-09	-1.72683	-10.6172	concord	malsen.more
C113R066	UNKNOWN	0.000179555	-2.20315	-6.1729	concord	malsen.more
C114R137	Procollagen-lysine,2-oxoglutarate 5-dioxygenase	2.78707e-05	-1.82365	-3.23537	concord	malsen.more	174564	Q20679
C115R049	UNKNOWN	2.10162e-10	-1.54437	-6.24102	concord	malsen.more
C117R165	Transcription factor BTF3 homolog 4	0.000201413	-2.17926	-3.93426	concord	malsen.more	539753	Q2KIY7
C121R113	Histone-lysine N-methyltransferase SETD7	0.00814903	-1.50943	-2.27197	concord	malsen.more		Q7Z0G7
C127R114	ATG13, Autophagy-related protein 13. Members of this family of phosphoproteins are involved in cytoplasm to vacuole transport (Cvt), and more specifically in Cvt vesicle formation. They are probably involved in the switching machinery regulating the conversion between the Cvt pathway and autophagy. Finally, ATG13 is also required for glycogen storage.	1.48678e-21	-2.05971	-49.6164	concord	malsen.more
C128R082	Sushi, von Willebrand factor type A, EGF and pentraxin domain-containing protein 1	2.65415e-17	-1.50633	-6.55557	concord	malsen.more		Q4LDE5
C128R165	UNKNOWN	1.18559e-07	-1.6959	-5.28328	concord	malsen.more
C129R005	LIX1-like protein	4.935e-11	-2.2362	-5.81417	concord	malsen.more	280411	Q8BQ89
C129R069	40S ribosomal protein S11 sp|P62280.3|RS11_HUMAN RecName: Full=40S ribosomal protein S11 sp|P62282.3|RS11_RAT RecName: Full=40S ribosomal protein S11 sp|P62281.3|RS11_MOUSE RecName: Full=40S ribosomal protein S11 sp|Q3T0V4.3|RS11_BOVIN RecName: Full=40S ribosomal protein S11	0.00289416	-1.64604	-3.06253	concord	malsen.more		P61270
C130R131	UNKNOWN	2.12293e-05	-2.202	-8.60715	concord	malsen.more
C132R054	ATG13, Autophagy-related protein 13. Members of this family of phosphoproteins are involved in cytoplasm to vacuole transport (Cvt), and more specifically in Cvt vesicle formation. They are probably involved in the switching machinery regulating the conversion between the Cvt pathway and autophagy. Finally, ATG13 is also required for glycogen storage.	3.78061e-24	-1.76073	-92.5828	concord	malsen.more
C136R064	UNKNOWN	0.00191653	-1.54196	-2.52945	concord	malsen.more
C136R159	Venom allergen 3	1.52731e-05	-13.828	-77.5873	concord	malsen.more		P35778
C141R054	Phosphoacetylglucosamine mutase	0.00791332	-1.52731	-3.25204	concord	malsen.more	109785	Q9CYR6
C142R133	Sulfotransferase 4A1	1.06997e-13	-1.54214	-16.8817	concord	malsen.more	25830	Q9BR01
C143R068	UNKNOWN	3.60943e-09	-4.51189	-116.682	concord	malsen.more
C159R067	A disintegrin and metalloproteinase with thrombospondin motifs 12	7.36413e-10	-7.25865	-103.561	concord	malsen.more	81792	P58397
C159R136	ATG13, Autophagy-related protein 13. Members of this family of phosphoproteins are involved in cytoplasm to vacuole transport (Cvt), and more specifically in Cvt vesicle formation. They are probably involved in the switching machinery regulating the conversion between the Cvt pathway and autophagy. Finally, ATG13 is also required for glycogen storage.	4.63109e-23	-1.67735	-72.3783	concord	malsen.more
C164R125	Protein msta, isoform A	3.06445e-12	-1.5782	-5.20047	concord	malsen.more	31200	O46040
C166R052	UNKNOWN	1.50304e-08	-4.36467	-86.5385	concord	malsen.more
C169R047	Chitin_bind_4, Insect cuticle protein. Many insect cuticular proteins include a 35-36 amino acid motif known as the R&R consensus. The extensive conservation of this region led to the suggestion that it functions to bind chitin. Provocatively, it has no sequence similarity to the well-known cysteine-containing chitin-binding domain found in chitinases and some peritrophic membrane proteins. Chiti…	5.37785e-13	-1.61269	-139.152	concord	malsen.more
C170R152	A disintegrin and metalloproteinase with thrombospondin motifs 12	3.12868e-09	-7.26485	-120.968	concord	malsen.more	81792	P58397
C178R091	UNKNOWN	4.51679e-12	-3.38264	-12.7382	concord	malsen.more
C179R158	UNKNOWN	0.000100222	-1.56463	-18.5751	concord	malsen.more
C186R030	Clavesin-1	1.77174e-11	-1.51795	-15.0576	concord	malsen.more	100172224	Q5RCA6
C186R147	UNKNOWN	0.000143778	-1.56474	-3.09995	concord	malsen.more
C187R009	UNKNOWN	0.00405316	-2.0737	-3.68289	concord	malsen.more
C190R081	UNKNOWN	0.00750246	-2.93245	-7.05464	concord	malsen.more
C191R110	Transcriptional activator protein Pur-alpha	2.19352e-07	-1.93346	-4.08017	concord	malsen.more	100045958; 19290	P42669
C192R127	UNKNOWN	2.98958e-05	-2.61002	-17.3408	concord	malsen.more
C196R064	ATG13, Autophagy-related protein 13. Members of this family of phosphoproteins are involved in cytoplasm to vacuole transport (Cvt), and more specifically in Cvt vesicle formation. They are probably involved in the switching machinery regulating the conversion between the Cvt pathway and autophagy. Finally, ATG13 is also required for glycogen storage.	2.97527e-27	-1.78842	-191.503	concord	malsen.more
C201R028	Collagen alpha-1(XXII) chain	1.35083e-11	-1.61008	-7.85207	concord	malsen.more	169044	Q8NFW1
C209R127	Zinc finger protein 14	0.00816045	-1.92155	-2.92798	concord	malsen.more	100172885	Q5R9F0
C209R134	UNKNOWN	9.20197e-06	-1.6843	-3.07319	concord	malsen.more
C213R146	UNKNOWN	0.00777947	-1.59585	-3.15514	concord	malsen.more
C216R097	Procollagen-lysine,2-oxoglutarate 5-dioxygenase	4.38834e-10	-1.59552	-3.5925	concord	malsen.more	174564	Q20679
C223R012	Acidic phosphoprotein	1.56917e-08	-1.75422	-40.6825	concord	malsen.more		Q02752
C230R103	A disintegrin and metalloproteinase with thrombospondin motifs 18	1.63519e-05	-6.95722	-25.0567	concord	malsen.more	208936	Q4VC17
C230R143	Transmembrane and TPR repeat-containing protein CG4050	1.39439e-07	-3.15001	-7.09101	concord	malsen.more	37401	Q7K4B6
C231R073	UNKNOWN	4.3352e-10	-4.00654	-12.7252	concord	malsen.more
C231R169	SET and MYND domain-containing protein 4	7.49488e-10	-1.70149	-4.00412	concord	malsen.more	100174673	Q5R5X9
C232R124	Tubulin beta-1 chain	1.86148e-09	-1.82335	-4.3668	concord	malsen.more		O17449
C235R104	UNKNOWN	7.35335e-06	-2.96667	-6.12328	concord	malsen.more
C237R044	UNKNOWN	1.73297e-08	-4.08198	-65.4332	concord	malsen.more
C239R129	UNKNOWN	5.90622e-07	-5.05248	-80.8279	concord	malsen.more
C240R047	UNKNOWN	7.82238e-05	-1.66681	-19.9552	concord	malsen.more
C243R076	ATG13, Autophagy-related protein 13. Members of this family of phosphoproteins are involved in cytoplasm to vacuole transport (Cvt), and more specifically in Cvt vesicle formation. They are probably involved in the switching machinery regulating the conversion between the Cvt pathway and autophagy. Finally, ATG13 is also required for glycogen storage.	3.48452e-25	-1.78394	-95.7513	concord	malsen.more
C244R019	UNKNOWN	2.22728e-07	-1.67005	-22.4449	concord	malsen.more
C246R004	UNKNOWN	8.82857e-08	-2.51936	-54.4841	concord	malsen.more
C250R046	Procollagen-lysine,2-oxoglutarate 5-dioxygenase 1	3.66073e-05	-1.96345	-3.69826	concord	malsen.more	281409	O77588
C252R135	UNKNOWN	0.00013033	-1.63552	-10.8203	concord	malsen.more
C252R165	UNKNOWN	5.19497e-26	-1.8358	-149.12	concord	malsen.more
C254R115	UNKNOWN	3.19955e-08	-1.5432	-4.44373	concord	malsen.more
C257R055	Chitin_bind_4, Insect cuticle protein. Many insect cuticular proteins include a 35-36 amino acid motif known as the R&R consensus. The extensive conservation of this region led to the suggestion that it functions to bind chitin. Provocatively, it has no sequence similarity to the well-known cysteine-containing chitin-binding domain found in chitinases and some peritrophic membrane proteins. Chiti…	2.54862e-09	-2.13205	-195.702	concord	malsen.more
C263R128	UNKNOWN	2.03609e-07	-3.7576	-48.129	concord	malsen.more
C001R042	GRP, Glycine rich protein family. This family of proteins includes several glycine rich proteins as well as two nodulins 16 and 24. The family also contains proteins that are induced in response to various stresses.	1.45257e-13	2.75135	-25.1963	discord	femres_up-malsen_up
C001R047	Putative transcription factor SOX-14	3.37499e-12	2.70541	-13.3255	discord	femres_up-malsen_up	37822	P40656
C002R115	UNKNOWN	3.31198e-08	2.48191	-5.47786	discord	femres_up-malsen_up
C002R121	UNKNOWN	1.0327e-10	2.20921	-3.08059	discord	femres_up-malsen_up
C003R105	UNKNOWN	9.21094e-15	2.9859	-1.93411	discord	femres_up-malsen_up
C004R033	Quinone oxidoreductase	1.54541e-26	14.9301	-2.23008	discord	femres_up-malsen_up		P11415
C004R052	UNKNOWN	1.65301e-13	2.92793	-16.3957	discord	femres_up-malsen_up
C004R057	UNKNOWN	5.78422e-25	1.83004	-24.0935	discord	femres_up-malsen_up
C004R108	UDP-N-acetylglucosamine pyrophosphorylase	1.23108e-16	3.3419	-3.31422	discord	femres_up-malsen_up	107652	Q91YN5
C004R123	UNKNOWN	7.3018e-18	2.0348	-31.544	discord	femres_up-malsen_up
C004R140	Chitin_bind_4, Insect cuticle protein. Many insect cuticular proteins include a 35-36 amino acid motif known as the R&R consensus. The extensive conservation of this region led to the suggestion that it functions to bind chitin. Provocatively, it has no sequence similarity to the well-known cysteine-containing chitin-binding domain found in chitinases and some peritrophic membrane proteins. Chiti…	3.89755e-15	2.83937	-28.5575	discord	femres_up-malsen_up
C005R090	UNKNOWN	2.67887e-23	2.7195	-212.202	discord	femres_up-malsen_up
C006R049	Sodium/potassium-transporting ATPase subunit alpha	1.71608e-16	1.84451	-1.75198	discord	femres_up-malsen_up		P13607
C007R053	COG5651, PPE-repeat proteins [Cell motility and secretion].	2.62517e-31	2.26349	-36.4656	discord	femres_up-malsen_up
C007R116	Cuticle protein CP14.6	7.8316e-21	1.71284	-43.757	discord	femres_up-malsen_up		Q94984
C007R118	UNKNOWN	1.74353e-16	1.57098	-4.62332	discord	femres_up-malsen_up
C008R047	UNKNOWN	5.03305e-24	5.97592	-95.3776	discord	femres_up-malsen_up
C008R131	UNKNOWN	1.66252e-15	1.59563	-164.784	discord	femres_up-malsen_up
C009R010	Lectin_C, Lectin C-type domain. This family includes both long and short form C-type.	5.99674e-11	1.60363	-38.2387	discord	femres_up-malsen_up
C009R013	Polysacc_deac_1, Polysaccharide deacetylase. This domain is found in polysaccharide deacetylase. This family of polysaccharide deacetylases includes NodB (nodulation protein B from Rhizobium) which is a chitooligosaccharide deacetylase. It also includes chitin deacetylase from yeast, and endoxylanases which hydrolyses glucosidic bonds in xylan.	9.27012e-19	1.50453	-5.05953	discord	femres_up-malsen_up
C009R160	UNKNOWN	2.18239e-05	1.91799	-1.68771	discord	femres_up-malsen_up
C010R009	UNKNOWN	1.08664e-13	1.81108	-49.2859	discord	femres_up-malsen_up
C010R025	UNKNOWN	7.21817e-21	1.88749	-13.0187	discord	femres_up-malsen_up
C010R093	UNKNOWN	8.86242e-10	1.52426	-26.0245	discord	femres_up-malsen_up
C010R132	UNKNOWN	2.70013e-22	1.68145	-86.1419	discord	femres_up-malsen_up
C010R133	UNKNOWN	1.57171e-14	4.05168	-55.43	discord	femres_up-malsen_up
C011R067	UNKNOWN	8.5449e-09	1.53803	-2.25558	discord	femres_up-malsen_up
C011R118	Oxysterol-binding protein-related protein 11	3.89617e-14	2.30287	-2.05928	discord	femres_up-malsen_up	114885	Q9BXB4
C011R150	UNKNOWN	3.68389e-13	3.66645	-179.101	discord	femres_up-malsen_up
C012R057	UNKNOWN	0.00157358	2.041	-2.01326	discord	femres_up-malsen_up
C013R013	UNKNOWN	1.70115e-12	1.62655	-93.0895	discord	femres_up-malsen_up
C013R053	UNKNOWN	3.50512e-17	3.96888	-36.8066	discord	femres_up-malsen_up
C013R080	DOMON domain-containing protein CG14681	2.22678e-12	1.60421	-3.08776	discord	femres_up-malsen_up	3772559	Q9VGY6
C013R106	Cuticle protein CP14.6	3.2582e-20	1.77621	-46.4581	discord	femres_up-malsen_up		Q94984
C013R155	60S ribosomal protein L6	9.15643e-15	1.86679	-9.22117	discord	femres_up-malsen_up	733592	Q2YGT9
C014R030	Notch 4 intracellular domain	9.89394e-09	1.54601	-3.24395	discord	femres_up-malsen_up	18132	P31695
C014R045	Chitin_bind_4, Insect cuticle protein. Many insect cuticular proteins include a 35-36 amino acid motif known as the R&R consensus. The extensive conservation of this region led to the suggestion that it functions to bind chitin. Provocatively, it has no sequence similarity to the well-known cysteine-containing chitin-binding domain found in chitinases and some peritrophic membrane proteins. Chiti…	2.08124e-10	2.79544	-13.5828	discord	femres_up-malsen_up
C014R070	UNKNOWN	3.85791e-15	3.03987	-3.31083	discord	femres_up-malsen_up
C014R077	15-hydroxyprostaglandin dehydrogenase [NAD+]	3.31057e-12	1.50298	-6.67468	discord	femres_up-malsen_up		P70684
C014R157	Tristetraproline	4.04912e-17	161.082	-1.92124	discord	femres_up-malsen_up	443283	Q6S9E0
C015R022	Translocating chain-associated membrane protein 1-like 1	1.94487e-10	1.62457	-1.69363	discord	femres_up-malsen_up	446460	Q6DED0
C015R115	UNKNOWN	7.72538e-17	1.73495	-190.844	discord	femres_up-malsen_up
C015R150	UNKNOWN	2.61234e-12	2.89659	-69.7748	discord	femres_up-malsen_up
C016R014	UNKNOWN	5.56191e-16	1.92766	-2.10116	discord	femres_up-malsen_up
C016R070	UNKNOWN	8.6035e-18	2.66525	-40.1506	discord	femres_up-malsen_up
C016R097	UNKNOWN	9.83355e-15	9.70398	-6.93381	discord	femres_up-malsen_up
C016R102	CLECT, CLECT: C-type lectin (CTL)/C-type lectin-like (CTLD) domain; protein domains homologous to the carbohydrate-recognition domains (CRDs) of the C-type lectins. This group is chiefly comprised of eukaryotic CTLDs, but contains some, as yet functionally uncharacterized, bacterial CTLDs. Many CTLDs are calcium-dependent carbohydrate binding modules; other CTLDs bind protein ligands, lipids, and…	1.07483e-11	1.59629	-29.8013	discord	femres_up-malsen_up
C017R021	UNKNOWN	1.85948e-16	1.63486	-6.55648	discord	femres_up-malsen_up
C017R039	G1/S-specific cyclin-D3	1.1238e-17	3.74229	-1.84185	discord	femres_up-malsen_up	540547	Q3MHH5
C017R057	Cuticle protein CP14.6	2.0261e-21	2.09112	-64.425	discord	femres_up-malsen_up		Q94984
C017R092	UNKNOWN	6.08753e-14	3.60887	-23.2933	discord	femres_up-malsen_up
C017R132	Phospholip_A2_2, Phospholipase A2. This family consists of several phospholipase A2 like proteins mostly from insects.	6.97452e-07	1.55617	-1.65158	discord	femres_up-malsen_up
C018R006	Chitin_bind_4, Insect cuticle protein. Many insect cuticular proteins include a 35-36 amino acid motif known as the R&R consensus. The extensive conservation of this region led to the suggestion that it functions to bind chitin. Provocatively, it has no sequence similarity to the well-known cysteine-containing chitin-binding domain found in chitinases and some peritrophic membrane proteins. Chiti…	8.1691e-19	1.70244	-139.491	discord	femres_up-malsen_up
C018R022	UNKNOWN	1.98523e-21	5.91666	-425.981	discord	femres_up-malsen_up
C018R049	UNKNOWN	9.33866e-26	5.64555	-81.2481	discord	femres_up-malsen_up
C018R053	Bumetanide-sensitive sodium-(potassium)-chloride cotransporter	6.64188e-13	2.03143	-9.3965	discord	femres_up-malsen_up		Q25479
C018R095	UNKNOWN	2.20836e-15	1.65435	-52.4989	discord	femres_up-malsen_up
C019R148	UNKNOWN	4.89287e-19	2.17727	-76.3291	discord	femres_up-malsen_up
C020R024	DOMON domain-containing protein CG14681	4.9169e-12	1.52952	-2.76117	discord	femres_up-malsen_up	3772559	Q9VGY6
C020R030	Dual oxidase	5.27912e-33	4.50276	-6.14784	discord	femres_up-malsen_up	33477	Q9VQH2
C021R039	UNKNOWN	3.01721e-27	4.41905	-130.831	discord	femres_up-malsen_up
C021R145	FK506-binding protein 9	2.44814e-10	2.45845	-3.48201	discord	femres_up-malsen_up	11328	O95302
C021R150	Chitin_bind_4, Insect cuticle protein. Many insect cuticular proteins include a 35-36 amino acid motif known as the R&R consensus. The extensive conservation of this region led to the suggestion that it functions to bind chitin. Provocatively, it has no sequence similarity to the well-known cysteine-containing chitin-binding domain found in chitinases and some peritrophic membrane proteins. Chiti…	4.17678e-10	3.10902	-18.6284	discord	femres_up-malsen_up
C022R005	Plasmodium_HRP, Plasmodium histidine-rich protein (HRPII/III). This family consists of several histidine-rich protein II and III sequence from Plasmodium falciparum.	8.83701e-16	1.62019	-38.1456	discord	femres_up-malsen_up
C022R117	UNKNOWN	1.32886e-25	2.12712	-5.45015	discord	femres_up-malsen_up
C023R029	UNKNOWN	1.28544e-16	2.44284	-6.14217	discord	femres_up-malsen_up
C023R063	UNKNOWN	2.32108e-11	4.7029	-5.90161	discord	femres_up-malsen_up
C023R071	UNKNOWN	1.64596e-12	1.85156	-51.2267	discord	femres_up-malsen_up
C023R158	UNKNOWN	3.20263e-21	4.92573	-443.929	discord	femres_up-malsen_up
C024R103	UNKNOWN	5.9055e-17	2.00776	-21.0457	discord	femres_up-malsen_up
C024R116	UNKNOWN	4.92598e-13	3.86966	-17.8323	discord	femres_up-malsen_up
C024R162	Cuticle protein CP14.6	1.98575e-21	1.94267	-63.2659	discord	femres_up-malsen_up		Q94984
C025R170	RPE-spondin	1.12316e-23	2.43819	-58.0248	discord	femres_up-malsen_up	226866	Q3UPR9
C026R077	cGMP-dependent protein kinase, isozyme 2 forms cD5/T2	5.97103e-12	1.54284	-1.58176	discord	femres_up-malsen_up	44817	P32023
C028R019	Polypeptide N-acetylgalactosaminyltransferase 1	6.88805e-08	1.58433	-1.92305	discord	femres_up-malsen_up	36717	Q6WV20
C028R112	UNKNOWN	2.76192e-17	2.5632	-52.3699	discord	femres_up-malsen_up
C028R113	Atrophin-1, Atrophin-1 family. Atrophin-1 is the protein product of the dentatorubral-pallidoluysian atrophy (DRPLA) gene. DRPLA OMIM:125370 is a progressive neurodegenerative disorder. It is caused by the expansion of a CAG repeat in the DRPLA gene on chromosome 12p. This results in an extended polyglutamine region in atrophin-1, that is thought to confer toxicity to the protein, possibly throug…	1.2566e-26	6.83713	-27.1499	discord	femres_up-malsen_up
C028R126	UNKNOWN	1.40946e-13	1.80486	-3.83594	discord	femres_up-malsen_up
C028R139	UNKNOWN	0.000142572	1.95441	-2.52602	discord	femres_up-malsen_up
C029R168	UNKNOWN	3.55194e-15	1.60407	-4.30816	discord	femres_up-malsen_up
C030R093	UNKNOWN	8.98161e-16	1.65941	-43.9051	discord	femres_up-malsen_up
C030R163	UNKNOWN	4.49349e-20	3.75448	-7.59813	discord	femres_up-malsen_up
C031R031	UNKNOWN	3.3714e-07	2.00112	-3.58318	discord	femres_up-malsen_up
C031R135	UNKNOWN	3.04179e-15	1.88352	-92.1437	discord	femres_up-malsen_up
C032R016	UNKNOWN	5.85291e-12	1.77312	-4.23015	discord	femres_up-malsen_up
C032R041	LIM and calponin homology domains-containing protein 1	6.64702e-19	2.07637	-1.59576	discord	femres_up-malsen_up	734736	Q3KQW7
C032R167	UNKNOWN	7.06339e-23	5.21946	-320.085	discord	femres_up-malsen_up
C033R041	UNKNOWN	4.02314e-23	15.7085	-13.1151	discord	femres_up-malsen_up
C033R079	UNKNOWN	8.63343e-17	2.12179	-4.9796	discord	femres_up-malsen_up
C033R112	UNKNOWN	1.36146e-16	11.8786	-50.184	discord	femres_up-malsen_up
C033R146	ATP-synt_C, ATP synthase subunit C.	5.05218e-05	1.67727	-1.75434	discord	femres_up-malsen_up
C034R030	Olfactomedin-like protein 2A	3.80015e-12	1.64072	-2.20715	discord	femres_up-malsen_up	100125057	A4IIT5
C034R128	Cuticle protein CP14.6	5.04061e-23	1.50967	-51.9174	discord	femres_up-malsen_up		Q94984
C035R140	LDLa, Low Density Lipoprotein Receptor Class A domain, a cysteine-rich repeat that plays a central role in mammalian cholesterol metabolism; the receptor protein binds LDL and transports it into cells by endocytosis; 7 successive cysteine-rich repeats of about 40 amino acids are present in the N-terminal of this multidomain membrane protein; other homologous domains occur in related receptors, in…	1.30088e-23	4.86217	-19.2506	discord	femres_up-malsen_up
C036R057	UNKNOWN	2.62851e-19	2.97066	-16.2312	discord	femres_up-malsen_up
C037R001	UNKNOWN	6.43655e-05	2.58548	-3.33828	discord	femres_up-malsen_up
C037R015	Cuticle protein CP14.6	5.06445e-19	1.8463	-168.371	discord	femres_up-malsen_up		Q94984
C037R038	UNKNOWN	6.42019e-09	5.02226	-4.78698	discord	femres_up-malsen_up
C037R159	BolA-like protein 3	8.02156e-08	2.55254	-7.20647	discord	femres_up-malsen_up	388962	Q53S33
C038R036	Uncharacterized protein C05D11.1	4.05842e-15	2.30586	-4.68904	discord	femres_up-malsen_up	175914	P48053
C038R082	Inosine-uridine preferring nucleoside hydrolase	1.00865e-06	1.76026	-3.95127	discord	femres_up-malsen_up		P83851
C039R002	UNKNOWN	0.00597075	2.63209	-1.93893	discord	femres_up-malsen_up
C039R103	UNKNOWN	0.000152708	1.63136	-2.34317	discord	femres_up-malsen_up
C039R124	UNKNOWN	2.22831e-15	1.99726	-144.992	discord	femres_up-malsen_up
C040R048	Carbohydrate sulfotransferase 1	5.03067e-15	2.42626	-3.03355	discord	femres_up-malsen_up	445124	Q6DBY9
C041R014	UNKNOWN	7.85746e-16	2.00787	-28.7299	discord	femres_up-malsen_up
C041R106	UNKNOWN	7.24907e-28	13.0691	-226.768	discord	femres_up-malsen_up
C042R095	Transforming acidic coiled-coil-containing protein 3	1.34065e-11	1.75037	-1.6059	discord	femres_up-malsen_up	10460	Q9Y6A5
C043R023	UNKNOWN	1.20192e-24	5.8693	-354.51	discord	femres_up-malsen_up
C043R117	UNKNOWN	2.58496e-15	2.32996	-1.55312	discord	femres_up-malsen_up
C044R046	UNKNOWN	8.55894e-19	1.64617	-17.8104	discord	femres_up-malsen_up
C044R087	UNKNOWN	7.16328e-13	1.81798	-58.356	discord	femres_up-malsen_up
C045R060	UNKNOWN	2.82053e-11	4.47686	-232.805	discord	femres_up-malsen_up
C045R088	UNKNOWN	1.30634e-13	6.07012	-16.5909	discord	femres_up-malsen_up
C045R109	Dual oxidase	3.29314e-21	2.42833	-4.86414	discord	femres_up-malsen_up	33477	Q9VQH2
C045R167	UNKNOWN	3.20518e-07	2.0998	-3.20883	discord	femres_up-malsen_up
C046R138	UNKNOWN	5.66006e-18	2.47033	-3.98814	discord	femres_up-malsen_up
C047R089	Tubulin polyglutamylase TTLL5	1.72337e-11	2.08287	-1.61581	discord	femres_up-malsen_up		Q8CHB8
C048R018	Plasmodium_HRP, Plasmodium histidine-rich protein (HRPII/III). This family consists of several histidine-rich protein II and III sequence from Plasmodium falciparum.	3.07754e-14	1.66043	-43.6025	discord	femres_up-malsen_up
C048R090	UNKNOWN	3.42596e-35	121.127	-1.58502	discord	femres_up-malsen_up
C048R124	Pro-resilin	5.26113e-19	3.10228	-18.8058	discord	femres_up-malsen_up	36880	Q9V7U0
C049R153	UNKNOWN	3.4929e-16	2.33987	-112.965	discord	femres_up-malsen_up
C051R086	Sodium/potassium-transporting ATPase subunit alpha	1.97581e-13	1.73129	-1.88017	discord	femres_up-malsen_up		P13607
C052R031	Serine-threonine kinase receptor-associated protein	4.25303e-13	1.57334	-1.96051	discord	femres_up-malsen_up	297699	Q5XIG8
C052R084	Plasmodium_HRP, Plasmodium histidine-rich protein (HRPII/III). This family consists of several histidine-rich protein II and III sequence from Plasmodium falciparum.	2.81754e-15	1.93089	-43.4457	discord	femres_up-malsen_up
C052R095	Sugar transporter ERD6-like 4	2.96374e-14	4.81839	-3.79051	discord	femres_up-malsen_up	838529	Q93YP9
C054R144	UNKNOWN	1.15849e-17	3.33663	-288.89	discord	femres_up-malsen_up
C055R082	Axoneme-associated protein mst101(2)	2.30636e-20	4.38706	-264.802	discord	femres_up-malsen_up		Q08696
C055R111	UNKNOWN	4.40645e-17	2.34614	-144.85	discord	femres_up-malsen_up
C055R152	UNKNOWN	4.84109e-09	2.77632	-59.7077	discord	femres_up-malsen_up
C056R078	UNKNOWN	2.46641e-11	2.40034	-2.23915	discord	femres_up-malsen_up
C056R113	Torso-like protein	2.54949e-16	1.79663	-21.4087	discord	femres_up-malsen_up	42564	P40689
C057R061	Cuticle protein CP14.6	3.72536e-10	1.83987	-17.4908	discord	femres_up-malsen_up		Q94984
C058R009	Pro-resilin	5.23659e-11	1.70515	-24.9809	discord	femres_up-malsen_up	36880	Q9V7U0
C058R010	UNKNOWN	2.82481e-20	1.92937	-159.981	discord	femres_up-malsen_up
C058R034	Glucosamine--fructose-6-phosphate aminotransferase [isomerizing] 2	2.60254e-16	2.32996	-3.90536	discord	femres_up-malsen_up	9945	O94808
C058R046	UNKNOWN	4.59917e-11	4.9249	-38.2257	discord	femres_up-malsen_up
C059R083	Lectin_C, Lectin C-type domain. This family includes both long and short form C-type.	2.0556e-14	2.18433	-112.651	discord	femres_up-malsen_up
C059R092	UNKNOWN	1.13343e-12	3.72821	-4.74247	discord	femres_up-malsen_up
C059R169	ChtBD2, Chitin-binding domain type 2.	6.51693e-21	1.52672	-10.0583	discord	femres_up-malsen_up
C061R021	UNKNOWN	1.30567e-15	2.71116	-5.22681	discord	femres_up-malsen_up
C061R042	Plasmodium_HRP, Plasmodium histidine-rich protein (HRPII/III). This family consists of several histidine-rich protein II and III sequence from Plasmodium falciparum.	1.38072e-16	2.0567	-77.6365	discord	femres_up-malsen_up
C061R134	PRK07764, DNA polymerase III subunits gamma and tau; Validated.	1.29166e-17	2.02134	-74.1577	discord	femres_up-malsen_up
C062R071	PRK12323, DNA polymerase III subunits gamma and tau; Provisional.	1.49781e-18	2.02609	-98.7119	discord	femres_up-malsen_up
C062R079	UNKNOWN	1.61245e-14	1.55726	-69.3817	discord	femres_up-malsen_up
C062R102	UNKNOWN	2.54496e-15	1.53348	-13.4709	discord	femres_up-malsen_up
C062R109	Protein msta, isoform A	3.79776e-13	1.87045	-6.11134	discord	femres_up-malsen_up	31200	O46040
C064R084	Chitin_bind_4, Insect cuticle protein. Many insect cuticular proteins include a 35-36 amino acid motif known as the R&R consensus. The extensive conservation of this region led to the suggestion that it functions to bind chitin. Provocatively, it has no sequence similarity to the well-known cysteine-containing chitin-binding domain found in chitinases and some peritrophic membrane proteins. Chiti…	1.76789e-19	1.58552	-16.9807	discord	femres_up-malsen_up
C064R152	Endoplasmic reticulum-Golgi intermediate compartment protein 1	2.39733e-10	1.56659	-1.65951	discord	femres_up-malsen_up	567774	Q4V8Y6
C065R052	Tenascin	2.02406e-22	66.0688	-1.66202	discord	femres_up-malsen_up	21923	Q80YX1
C065R119	UNKNOWN	1.32966e-14	2.50997	-23.0542	discord	femres_up-malsen_up
C065R131	UNKNOWN	1.47593e-10	2.4423	-11.0605	discord	femres_up-malsen_up
C066R073	UNKNOWN	2.05068e-22	4.95099	-437.083	discord	femres_up-malsen_up
C067R016	ATG13, Autophagy-related protein 13. Members of this family of phosphoproteins are involved in cytoplasm to vacuole transport (Cvt), and more specifically in Cvt vesicle formation. They are probably involved in the switching machinery regulating the conversion between the Cvt pathway and autophagy. Finally, ATG13 is also required for glycogen storage.	6.71862e-17	1.59939	-194.298	discord	femres_up-malsen_up
C067R137	UNKNOWN	7.43009e-07	1.52333	-1.93559	discord	femres_up-malsen_up
C067R145	Peptidyl-prolyl cis-trans isomerase A	2.92625e-11	2.37264	-1.96039	discord	femres_up-malsen_up	25518	P10111
C068R016	Inward rectifier potassium channel irk-1	2.26972e-12	1.52189	-9.22505	discord	femres_up-malsen_up	180944	P52192
C068R124	UNKNOWN	6.49987e-16	1.53879	-54.0508	discord	femres_up-malsen_up
C069R007	UNKNOWN	2.31474e-05	1.63539	-3.07719	discord	femres_up-malsen_up
C069R115	UNKNOWN	6.06464e-09	2.19423	-4.19765	discord	femres_up-malsen_up
C070R038	UNKNOWN	3.46722e-22	3.34012	-44.326	discord	femres_up-malsen_up
C070R070	UNKNOWN	3.06127e-26	3.74447	-9.76297	discord	femres_up-malsen_up
C071R043	UNKNOWN	5.54807e-18	2.60435	-12.6574	discord	femres_up-malsen_up
C071R085	Atrophin-1, Atrophin-1 family. Atrophin-1 is the protein product of the dentatorubral-pallidoluysian atrophy (DRPLA) gene. DRPLA OMIM:125370 is a progressive neurodegenerative disorder. It is caused by the expansion of a CAG repeat in the DRPLA gene on chromosome 12p. This results in an extended polyglutamine region in atrophin-1, that is thought to confer toxicity to the protein, possibly throug…	7.35597e-25	8.8728	-43.6148	discord	femres_up-malsen_up
C072R095	UNKNOWN	2.50912e-22	3.35518	-39.1846	discord	femres_up-malsen_up
C072R123	Peptidyl-prolyl cis-trans isomerase A	9.80318e-11	2.40947	-1.84243	discord	femres_up-malsen_up	25518	P10111
C073R018	UNKNOWN	6.32021e-20	1.85977	-146.614	discord	femres_up-malsen_up
C073R034	UNKNOWN	7.19995e-19	2.91546	-80.6273	discord	femres_up-malsen_up
C073R079	UNKNOWN	3.5878e-18	2.47067	-2.06324	discord	femres_up-malsen_up
C073R098	7-dehydrocholesterol reductase	2.10438e-10	1.88337	-3.51238	discord	femres_up-malsen_up	841465	Q9LDU6
C074R019	UNKNOWN	1.36279e-24	2.73089	-157.596	discord	femres_up-malsen_up
C074R049	UNKNOWN	3.81019e-16	2.88835	-249.918	discord	femres_up-malsen_up
C075R003	UNKNOWN	2.43455e-16	1.55984	-4.90485	discord	femres_up-malsen_up
C075R005	UNKNOWN	4.16713e-12	2.50991	-107.94	discord	femres_up-malsen_up
C075R040	Sodium/potassium-transporting ATPase subunit alpha	6.81931e-15	3.12322	-1.74736	discord	femres_up-malsen_up		P13607
C075R082	Glucosamine--fructose-6-phosphate aminotransferase [isomerizing] 2	1.28562e-18	2.4865	-3.67315	discord	femres_up-malsen_up	14584	Q9Z2Z9
C075R131	G1/S-specific cyclin-D3	1.91724e-16	4.13938	-1.74616	discord	femres_up-malsen_up	540547	Q3MHH5
C076R107	GRP, Glycine rich protein family. This family of proteins includes several glycine rich proteins as well as two nodulins 16 and 24. The family also contains proteins that are induced in response to various stresses.	4.98644e-14	2.94915	-25.3891	discord	femres_up-malsen_up
C076R170	UNKNOWN	2.24648e-13	1.9153	-4.17395	discord	femres_up-malsen_up
C077R056	Uncharacterized protein C05D11.1	2.04867e-18	2.83957	-5.17721	discord	femres_up-malsen_up	175914	P48053
C077R111	GRP, Glycine rich protein family. This family of proteins includes several glycine rich proteins as well as two nodulins 16 and 24. The family also contains proteins that are induced in response to various stresses.	1.91965e-15	5.38172	-30.7188	discord	femres_up-malsen_up
C078R014	UNKNOWN	1.11548e-21	4.28171	-13.5639	discord	femres_up-malsen_up
C078R039	UNKNOWN	1.82883e-14	1.72255	-1.84874	discord	femres_up-malsen_up
C078R057	UNKNOWN	2.43203e-15	1.95152	-63.4871	discord	femres_up-malsen_up
C078R132	UNKNOWN	3.81464e-19	2.07143	-61.2889	discord	femres_up-malsen_up
C078R160	Long-chain-fatty-acid--CoA ligase ACSBG2	7.49262e-14	1.6452	-31.9483	discord	femres_up-malsen_up	328845	Q2XU92
C079R040	UNKNOWN	6.59725e-10	1.70207	-2.49884	discord	femres_up-malsen_up
C080R135	UNKNOWN	1.57578e-32	68.3874	-1.55898	discord	femres_up-malsen_up
C080R153	UNKNOWN	1.49303e-16	4.96626	-152.595	discord	femres_up-malsen_up
C081R055	Surfeit locus protein 4 homolog	1.00644e-15	1.65302	-1.61123	discord	femres_up-malsen_up	41864	O18405
C081R096	UNKNOWN	2.61766e-18	2.85086	-179.925	discord	femres_up-malsen_up
C082R068	Tubulin alpha-1A chain	9.15411e-10	1.51047	-1.72068	discord	femres_up-malsen_up	64158	P68370
C082R074	UNKNOWN	2.5464e-18	2.91416	-57.1791	discord	femres_up-malsen_up
C082R110	UNKNOWN	0.00744368	1.84848	-1.61713	discord	femres_up-malsen_up
C082R143	UNKNOWN	5.51169e-24	2.94715	-122.88	discord	femres_up-malsen_up
C082R153	UNKNOWN	4.65682e-19	2.1394	-61.6058	discord	femres_up-malsen_up
C082R156	Lectin_C, Lectin C-type domain. This family includes both long and short form C-type.	1.13296e-13	1.7337	-105	discord	femres_up-malsen_up
C083R070	UNKNOWN	7.58139e-19	2.08501	-198.662	discord	femres_up-malsen_up
C083R079	WD repeat-containing protein 76	5.47104e-11	1.51565	-1.69226	discord	femres_up-malsen_up	735144	Q4KLQ5
C083R110	UNKNOWN	4.1654e-07	1.79311	-1.62065	discord	femres_up-malsen_up
C083R133	Chitin_bind_4, Insect cuticle protein. Many insect cuticular proteins include a 35-36 amino acid motif known as the R&R consensus. The extensive conservation of this region led to the suggestion that it functions to bind chitin. Provocatively, it has no sequence similarity to the well-known cysteine-containing chitin-binding domain found in chitinases and some peritrophic membrane proteins. Chiti…	1.38431e-18	1.50156	-153.091	discord	femres_up-malsen_up
C084R061	UNKNOWN	7.07516e-08	1.71846	-1.79313	discord	femres_up-malsen_up
C084R094	Lectin_C, Lectin C-type domain. This family includes both long and short form C-type.	9.45156e-18	2.70332	-203.086	discord	femres_up-malsen_up
C084R141	Chitin_bind_4, Insect cuticle protein. Many insect cuticular proteins include a 35-36 amino acid motif known as the R&R consensus. The extensive conservation of this region led to the suggestion that it functions to bind chitin. Provocatively, it has no sequence similarity to the well-known cysteine-containing chitin-binding domain found in chitinases and some peritrophic membrane proteins. Chiti…	1.76135e-21	1.95277	-8.72527	discord	femres_up-malsen_up
C084R169	UNKNOWN	3.44854e-12	1.67476	-3.73439	discord	femres_up-malsen_up
C085R014	Protein FAM46C	1.43539e-12	1.53779	-1.64955	discord	femres_up-malsen_up	310721	Q5XIV0
C085R060	Kelch-like protein 34	1.37151e-16	8.56534	-16.4177	discord	femres_up-malsen_up	257240	Q8N239
C085R066	G2/mitotic-specific cyclin-B2	4.74098e-07	9.66191	-1.5917	discord	femres_up-malsen_up	415400	P29332
C085R149	PAT1, Topoisomerase II-associated protein PAT1. Members of this family are necessary for accurate chromosome transmission during cell division.	1.72337e-11	2.75475	-11.5358	discord	femres_up-malsen_up
C086R031	UNKNOWN	2.68397e-15	1.94255	-90.1227	discord	femres_up-malsen_up
C086R083	UNKNOWN	7.27055e-27	4.96717	-237.553	discord	femres_up-malsen_up
C086R155	Sodium-dependent multivitamin transporter	2.75568e-15	4.81645	-1.70323	discord	femres_up-malsen_up	170551	O70247
C087R088	COG5651, PPE-repeat proteins [Cell motility and secretion].	9.54833e-13	1.84963	-159.215	discord	femres_up-malsen_up
C087R130	UNKNOWN	1.41799e-18	2.33394	-6.6452	discord	femres_up-malsen_up
C088R055	Chitin_bind_4, Insect cuticle protein. Many insect cuticular proteins include a 35-36 amino acid motif known as the R&R consensus. The extensive conservation of this region led to the suggestion that it functions to bind chitin. Provocatively, it has no sequence similarity to the well-known cysteine-containing chitin-binding domain found in chitinases and some peritrophic membrane proteins. Chiti…	2.1613e-19	1.63224	-25.498	discord	femres_up-malsen_up
C088R075	Chitin_bind_4, Insect cuticle protein. Many insect cuticular proteins include a 35-36 amino acid motif known as the R&R consensus. The extensive conservation of this region led to the suggestion that it functions to bind chitin. Provocatively, it has no sequence similarity to the well-known cysteine-containing chitin-binding domain found in chitinases and some peritrophic membrane proteins. Chiti…	1.12316e-23	1.98528	-6.44942	discord	femres_up-malsen_up
C088R153	Protein spire	8.03389e-17	2.07261	-4.46675	discord	femres_up-malsen_up		Q9U1K1
C089R039	SCP_GAPR-1_like, SCP_GAPR-1_like: SCP-like extracellular protein domain, golgi-associated plant pathogenesis related protein (GAPR)-like sub-family. The wider family of SCP containing proteins includes plant pathogenesis-related protein 1 (PR-1), CRISPs, mammalian cysteine-rich secretory proteins, which combine SCP with a C-terminal cysteine rich domain, and allergen 5 from vespid venom. It has b…	2.13576e-08	1.88938	-3.5869	discord	femres_up-malsen_up
C089R086	UNKNOWN	1.13715e-30	29.1365	-27.8993	discord	femres_up-malsen_up
C089R111	UNKNOWN	7.96805e-18	2.63537	-65.5925	discord	femres_up-malsen_up
C090R018	Uncharacterized protein K02A2.6	1.56326e-30	14.8582	-1.86122	discord	femres_up-malsen_up		Q09575
C090R027	UNKNOWN	1.45504e-24	13.3794	-1.52569	discord	femres_up-malsen_up
C090R146	Tropomyosin-1, isoforms 9A/A/B	3.35805e-13	1.9279	-3.917	discord	femres_up-malsen_up	41852	P06754
C091R046	G1/S-specific cyclin-D3	4.17031e-16	5.33272	-1.81228	discord	femres_up-malsen_up	540547	Q3MHH5
C091R165	UNKNOWN	9.73862e-18	1.83631	-10.9589	discord	femres_up-malsen_up
C092R070	ZP, Zona pellucida (ZP) domain. ZP proteins are responsible for sperm-adhesion fo the zona pellucida. ZP domains are also present in multidomain transmembrane proteins such as glycoprotein GP2, uromodulin and TGF-beta receptor type III (betaglycan).	1.08706e-19	1.70958	-6.24058	discord	femres_up-malsen_up
C092R158	UNKNOWN	1.87985e-12	1.73913	-49.0242	discord	femres_up-malsen_up
C093R026	UNKNOWN	1.19939e-25	3.68577	-10.561	discord	femres_up-malsen_up
C093R117	Ribosomal protein S6 kinase alpha-2	1.74117e-25	4.72668	-1.55739	discord	femres_up-malsen_up	6196	Q15349
C093R125	Actin, clone 403	9.53052e-14	1.5158	-2.16366	discord	femres_up-malsen_up		P18603
C094R017	COG5651, PPE-repeat proteins [Cell motility and secretion].	1.13715e-30	2.3391	-34.6914	discord	femres_up-malsen_up
C094R036	Probable cytochrome P450 CYP44	1.03817e-09	1.84653	-1.82051	discord	femres_up-malsen_up	173936	Q09660
C095R011	Glutenin_hmw, High molecular weight glutenin subunit. Members of this family include high molecular weight subunits of glutenin. This group of gluten proteins is thought to be largely responsible for the elastic properties of gluten, and hence, doughs. Indeed, glutenin high molecular weight subunits are classified as elastomeric proteins, because the glutenin network can withstand significant def…	5.715e-14	1.64291	-39.5995	discord	femres_up-malsen_up
C095R084	Polysacc_deac_1, Polysaccharide deacetylase. This domain is found in polysaccharide deacetylase. This family of polysaccharide deacetylases includes NodB (nodulation protein B from Rhizobium) which is a chitooligosaccharide deacetylase. It also includes chitin deacetylase from yeast, and endoxylanases which hydrolyses glucosidic bonds in xylan.	3.1497e-19	1.97665	-7.98861	discord	femres_up-malsen_up
C095R090	UNKNOWN	4.10789e-20	2.16947	-6.59349	discord	femres_up-malsen_up
C096R118	DOMON domain-containing protein CG14681	3.94492e-13	1.68195	-2.95199	discord	femres_up-malsen_up	3772559	Q9VGY6
C096R132	UNKNOWN	4.90196e-24	2.94323	-214.25	discord	femres_up-malsen_up
C097R083	UNKNOWN	3.70885e-18	1.62587	-29.8549	discord	femres_up-malsen_up
C097R111	UNKNOWN	1.39808e-15	3.05073	-9.53664	discord	femres_up-malsen_up
C097R114	UNKNOWN	5.66343e-28	6.1887	-66.5409	discord	femres_up-malsen_up
C097R135	DOMON domain-containing protein CG14681	3.46335e-23	2.71668	-16.8285	discord	femres_up-malsen_up	3772559	Q9VGY6
C097R145	Chitooligosaccharidolytic beta-N-acetylglucosaminidase	4.46506e-14	1.75782	-1.99406	discord	femres_up-malsen_up	693032	P49010
C098R088	UNKNOWN	6.71862e-17	2.19087	-28.9726	discord	femres_up-malsen_up
C099R045	UNKNOWN	3.38748e-15	1.57031	-115.627	discord	femres_up-malsen_up
C099R155	UNKNOWN	5.12363e-14	3.35968	-35.6272	discord	femres_up-malsen_up
C100R156	UNKNOWN	8.02477e-12	3.07805	-5.41736	discord	femres_up-malsen_up
[truncated: 5,054 more rows]

## Sheet: ATL.ifx_sex-EMBconc
This list contains only genes without a significant three-way interaction effect.
[truncated: 21 more rows]

## Sheet: ATL.ifx_popn-EMBconc
This list contains only genes without a significant three-way interaction effect.
[truncated: 20 more rows]

## Sheet: ATL.3wayIfx
Spot ID	Cluster	Description	Corrected p-value (sex-emb_stat-emb_conc)	Fold change ([fem-resistant-0.1] vs [fem-resistant-0.0])	Fold change ([fem-resistant-25.0] vs [fem-resistant-0.0])	Fold change ([fem-resistant-300.0] vs [fem-resistant-0.0])	Fold change ([fem-resistant-1000.0] vs [fem-resistant-0.0])	Fold change ([fem-sensitive-0.1] vs [fem-sensitive-0.0])	Fold change ([fem-sensitive-25.0] vs [fem-sensitive-0.0])	Fold change ([fem-sensitive-300.0] vs [fem-sensitive-0.0])	Fold change ([fem-sensitive-1000.0] vs [fem-sensitive-0.0])	Fold change ([male-resistant-0.1] vs [male-resistant-0.0])	Fold change ([male-resistant-25.0] vs [male-resistant-0.0])	Fold change ([male-resistant-300.0] vs [male-resistant-0.0])	Fold change ([male-resistant-1000.0] vs [male-resistant-0.0])	Fold change ([male-sensitive-0.1] vs [male-sensitive-0.0])	Fold change ([male-sensitive-25.0] vs [male-sensitive-0.0])	Fold change ([male-sensitive-300.0] vs [male-sensitive-0.0])	Fold change ([male-sensitive-1000.0] vs [male-sensitive-0.0])	GeneID	SwissProt Accession
[truncated: 151 more rows]

[truncated: 1 more sheets: ATL.bckgrnd]
