# Supplementary material for: Transcriptomic responses to emamectin benzoate in Pacific and Atlantic Canada salmon lice Lepeophtheirus salmonis with differing levels of drug resistance
Source: Evol Appl. 2014 Dec 22;8(2):133–48. doi: 10.1111/eva.12237 (PMC4319862; doi:10.1111/eva.12237)
Supplement: Supplementary file 5 [file eva0008-0133-sd5.xlsx]

## Sheet: Pac-downat50ppb
GO Trimming with 80% soft trim threshold
Down-regulated at 50 ppb EMB (Pacific)
Category	Term	Count	PValue	Pop Hits	Fold Enrichment
Biol Pro	GO:0006508~proteolysis	11	6.68832e-06	245	5.11163
Biol Pro	GO:0006629~lipid metabolic process	5	0.0251343	139	4.09532
Category	Term	Count	PValue	Pop Hits	Fold Enrichment
Cell Comp	GO:0005615~extracellular space	7	6.73206e-07	40	19.0114
Category	Term	Count	PValue	Pop Hits	Fold Enrichment
Mol Fn	GO:0016787~hydrolase activity	16	2.50435e-07	496	3.68203
Mol Fn	GO:0043169~cation binding	10	0.0362838	589	1.93791
Mol Fn	GO:0004175~endopeptidase activity	8	9.46306e-06	101	9.04102
Mol Fn	GO:0008236~serine-type peptidase activity	8	1.14381e-08	39	23.4139
Mol Fn	GO:0004252~serine-type endopeptidase activity	4	0.00192493	31	14.7281

## Sheet: Atl-popRES-overexp
GO Trimming with 80% soft trim threshold
Overexpressed in Resistant (both sexes, Atlantic)
Category	Term	Count	PValue	Pop Hits	Fold Enrichment
Biol Pro	GO:0050896~response to stimulus	23	0.000908957	358	2.04604
Biol Pro	GO:0006629~lipid metabolic process	16	0.000108153	164	3.10703
Biol Pro	GO:0042221~response to chemical stimulus	13	0.00382486	163	2.53995
Biol Pro	GO:0042180~cellular ketone metabolic process	12	0.0436927	201	1.90132
Biol Pro	GO:0044255~cellular lipid metabolic process	9	0.0333221	122	2.34937
Biol Pro	GO:0044262~cellular carbohydrate metabolic process	9	0.049632	132	2.17139
Biol Pro	GO:0008610~lipid biosynthetic process	7	0.0358812	80	2.78662
Biol Pro	GO:0032787~monocarboxylic acid metabolic process	7	0.0418865	83	2.6859
Biol Pro	GO:0007611~learning or memory	5	0.00150853	17	9.36678
Biol Pro	GO:0010035~response to inorganic substance	5	0.0076592	26	6.12443
Biol Pro	GO:0015837~amine transport	4	0.0224428	20	6.36941
Biol Pro	GO:0006766~vitamin metabolic process	4	0.0256082	21	6.06611
Category	Term	Count	PValue	Pop Hits	Fold Enrichment
Cell Comp	GO:0016021~integral to membrane	36	0.000384605	665	1.72503
Cell Comp	GO:0005576~extracellular region	10	0.0436106	152	2.09639
Cell Comp	GO:0005615~extracellular space	5	0.0394995	42	3.79347
Category	Term	Count	PValue	Pop Hits	Fold Enrichment
Mol Fn	GO:0003824~catalytic activity	58	0.00349283	1450	1.29727
Mol Fn	GO:0046872~metal ion binding	33	0.0130223	732	1.46209
Mol Fn	GO:0016787~hydrolase activity	28	0.0185313	604	1.50346
Mol Fn	GO:0016491~oxidoreductase activity	13	0.0413438	228	1.84918
Mol Fn	GO:0004871~signal transducer activity	10	0.0146121	128	2.53374
Mol Fn	GO:0005506~iron ion binding	7	0.0390161	83	2.73521
Mol Fn	GO:0008236~serine-type peptidase activity	7	0.00211393	45	5.04495
Mol Fn	GO:0016705~oxidoreductase activity, acting on paired donors, with incorporation or reduction of molecular oxygen	5	0.00942913	28	5.7914
Mol Fn	GO:0020037~heme binding	4	0.0136555	17	7.63102

## Sheet: Atl-popSEN-overexp
GO Trimming with 80% soft trim threshold
Overexpressed in Sensitive (both sexes, Atlantic)
Category	Term	Count	PValue	Pop Hits	Fold Enrichment
Biol Pro	GO:0032501~multicellular organismal process	32	2.6435e-05	602	2.02667
Biol Pro	GO:0016043~cellular component organization	23	0.0183304	552	1.58862
Biol Pro	GO:0032502~developmental process	28	0.000228976	543	1.96602
Biol Pro	GO:0007275~multicellular organismal development	27	0.000166022	503	2.04657
Biol Pro	GO:0048856~anatomical structure development	22	0.000749348	400	2.09697
Biol Pro	GO:0048731~system development	21	0.00038184	353	2.26816
Biol Pro	GO:0048513~organ development	17	0.00138736	277	2.33991
Biol Pro	GO:0030154~cell differentiation	19	0.000138837	276	2.62467
Biol Pro	GO:0009653~anatomical structure morphogenesis	16	0.00101815	243	2.5104
Biol Pro	GO:0000003~reproduction	10	0.0299086	171	2.22964
Biol Pro	GO:0022414~reproductive process	9	0.0485708	158	2.17178
Biol Pro	GO:0007010~cytoskeleton organization	12	0.000318806	127	3.60253
Biol Pro	GO:0009887~organ morphogenesis	10	0.00426207	125	3.05014
Biol Pro	GO:0007166~cell surface receptor linked signal transduction	8	0.0295667	117	2.60696
Biol Pro	GO:0009888~tissue development	10	0.00226927	114	3.34445
Biol Pro	GO:0003008~system process	8	0.0228842	111	2.74787
Biol Pro	GO:0051239~regulation of multicellular organismal process	9	0.00531041	106	3.23718
Biol Pro	GO:0030030~cell projection organization	8	0.00684786	88	3.46607
Biol Pro	GO:0050793~regulation of developmental process	7	0.0245978	88	3.03281
Biol Pro	GO:0009791~post-embryonic development	9	0.00152347	87	3.94415
Biol Pro	GO:0048646~anatomical structure formation involved in morphogenesis	7	0.0104629	73	3.65599
Biol Pro	GO:0007154~cell communication	6	0.0330189	70	3.26801
Biol Pro	GO:0048667~cell morphogenesis involved in neuron differentiation	8	0.00120437	65	4.69252
Biol Pro	GO:0048598~embryonic morphogenesis	6	0.0220242	63	3.63112
Biol Pro	GO:0030036~actin cytoskeleton organization	5	0.0463925	53	3.59686
Biol Pro	GO:0007444~imaginal disc development	8	0.000157592	47	6.48966
Biol Pro	GO:0019226~transmission of nerve impulse	5	0.0275174	45	4.23631
Biol Pro	GO:0007268~synaptic transmission	5	0.018585	40	4.76585
Biol Pro	GO:0007411~axon guidance	4	0.0481	32	4.76585
Biol Pro	GO:0009100~glycoprotein metabolic process	4	0.0481	32	4.76585
Biol Pro	GO:0007476~imaginal disc-derived wing morphogenesis	4	0.0341721	28	5.44668
Biol Pro	GO:0060538~skeletal muscle organ development	4	0.0137723	20	7.62535
Biol Pro	GO:0009953~dorsal/ventral pattern formation	4	0.0119244	19	8.02669
Biol Pro	GO:0044057~regulation of system process	5	0.00118552	19	10.0334
Biol Pro	GO:0051240~positive regulation of multicellular organismal process	4	0.0119244	19	8.02669
Biol Pro	GO:0016337~cell-cell adhesion	5	0.000757018	17	11.2138
Biol Pro	GO:0007050~cell cycle arrest	5	0.000590352	16	11.9146
Biol Pro	GO:0031110~regulation of microtubule polymerization or depolymerization	5	1.35494e-05	7	27.2334
Category	Term	Count	PValue	Pop Hits	Fold Enrichment
Cell Comp	GO:0005886~plasma membrane	18	0.0142947	356	1.8151
Cell Comp	GO:0005576~extracellular region	10	0.0219114	152	2.36176
Cell Comp	GO:0015629~actin cytoskeleton	7	0.00321869	54	4.65354
Cell Comp	GO:0030055~cell-substrate junction	4	0.026737	24	5.98312
Cell Comp	GO:0043292~contractile fiber	4	0.0211568	22	6.52704
Cell Comp	GO:0005604~basement membrane	4	0.00585548	14	10.2568
Category	Term	Count	PValue	Pop Hits	Fold Enrichment
Mol Fn	GO:0043167~ion binding	31	0.00923072	750	1.51238
Mol Fn	GO:0005509~calcium ion binding	17	2.03392e-06	155	4.01307
Mol Fn	GO:0004175~endopeptidase activity	9	0.0142811	120	2.74423
Mol Fn	GO:0008092~cytoskeletal protein binding	7	0.0376499	93	2.75407
Mol Fn	GO:0003729~mRNA binding	5	0.011071	33	5.5439
Mol Fn	GO:0008017~microtubule binding	5	0.00206847	21	8.71184
Mol Fn	GO:0005516~calmodulin binding	4	0.0254306	24	6.09829
Mol Fn	GO:0051015~actin filament binding	4	0.00348637	12	12.1966

## Sheet: Atl-pop-sex_iFx-concordant
GO Trimming with 80% soft trim threshold
Population by sex interaction, concordantly regulated (Atlantic)
Highest in male resistant
Category	Term	Count	PValue	Pop Hits	Fold Enrichment
Biol Pro	GO:0006508~proteolysis	11	3.6342e-05	292	4.43374
Biol Pro	GO:0042221~response to chemical stimulus	5	0.0395596	163	3.6103
Cell Comp	GO:0005615~extracellular space	7	3.35936e-07	42	21.4848
Mol Fn	GO:0070011~peptidase activity, acting on L-amino acid peptides	12	8.54898e-09	168	8.86335
Mol Fn	GO:0046914~transition metal ion binding	9	0.0275019	501	2.22911
Mol Fn	GO:0004222~metalloendopeptidase activity	6	1.04837e-05	41	18.1591
Mol Fn	GO:0008236~serine-type peptidase activity	6	1.67524e-05	45	16.5449
Highest in male sensitive
Category	Term	Count	PValue	Pop Hits	Fold Enrichment
Cell Comp	GO:0005578~proteinaceous extracellular matrix	4	0.000621496	36	21.0074
Mol Fn	GO:0046914~transition metal ion binding	8	0.0190135	501	2.53183
Highest in female resistant
no enrichment
Highest in female sensitive
Category	Term	Count	PValue	Pop Hits	Fold Enrichment
Cell Comp	GO:0005788~endoplasmic reticulum lumen	4	0.00020263	32	29.5417
